# Supplementary material for: Ethyl (E)-3-[1′-ethyl-2-oxo-4′-(phenyl­sulfon­yl)-2H-spiro­[acenaphthyl­ene-1,2′-pyrrolidine]-3′-yl]acrylate
Source: Acta Crystallogr Sect E Struct Rep Online. 2012 Apr 18;68(Pt 5):o1401. doi: 10.1107/S1600536812016042 (PMC3344527; doi:10.1107/S1600536812016042)
Supplement: Supplementary file 1 [file e-68-o1401-sup1.cif]

##############################################################################
#                                                                            #
# This CIF contains the data in a paper accepted for publication in          #
# Acta Crystallographica Section E. It conforms to the requirements of       #
# Notes for Authors for Acta Crystallographica Section E, and has been       #
# peer reviewed under the auspices of the IUCr Commission on Journals.       #
#                                                                            #
# Full details of the Crystallographic Information File format               #
# are given in the paper "The Crystallographic Information File (CIF):       #
# a New Standard Archive File for Crystallography" by S. R. Hall, F. H.      #
# Allen and I. D. Brown [Acta Cryst. (1991), A47, 655-685].                  #
#                                                                            #
# The current version of the core CIF dictionary is obtainable from          #
# ftp://ftp.iucr.org/pub/cif_core.dic.                                       #
#                                                                            #
# Software is freely available for graphical display of the structure(s)     #
# in this CIF. For information consult the CIF software page                 #
# http://www.iucr.org/resources/cif/software.                                #
#                                                                            #
# This file may be used for bona fide research purposes within the           #
# scientific community so long as proper attribution is given to the journal # 
# article from which it was obtained.                                        #
#                                                                            #
##############################################################################
data_global
_audit_creation_method     SHELXL-97
_journal_date_recd_electronic     2012-03-24
_journal_date_accepted     2012-04-12
_journal_name_full     'Acta Crystallographica, Section E'
_journal_year     2012
_journal_volume     68
_journal_issue      5
_journal_page_first     o1401
_journal_page_last     o1401
_journal_paper_category     QO
_journal_paper_doi     10.1107/S1600536812016042
_journal_coeditor_code     RK2349
_publ_contact_author_name     'Prof. D. Velmurugan'
_publ_contact_author_address
;   Centre of Advanced Study in Crystallography and Biophysics
    University of Madras
    Guindy Campus
    Chennai 600 025
    India
;
_publ_contact_author_email     'shirai2011@gmail.com'
_publ_contact_author_fax     '+9144 22352494'
_publ_contact_author_phone     '+9144 22300122'
_publ_section_title
;\
Ethyl
(<i>E</i>)-3-[1'-ethyl-2-oxo-4'-(phenylsulfonyl)-2<i>H</i>-\
spiro[acenaphthylene-1,2'-pyrrolidine]-3'-yl]acrylate
;
loop_
    _publ_author_name
    _publ_author_address
    'Ulaganathan Sankar'
;
    Department of Chemistry
    Pachaiyappas College
    Chennai 600 030
    India
;
    'R. Uma'
;
    Department of Chemistry
    Pachaiyappas College
    Chennai 600 030
    India
;
    'S. Sundaramoorthy'
;
    Centre of Advanced Study in Crystallography and Biophysics
    University of Madras
    Guindy Campus
    Chennai 600 025
    India
;
    'D. Velmurugan'
;
    Centre of Advanced Study in Crystallography and Biophysics
    University of Madras
    Guindy Campus
    Chennai 600 025
    India
;
data_I
_audit_creation_method     'SHELXL97'
_chemical_name_systematic
;
Ethyl (<i>E</i>)-3-[1'-ethyl-2-oxo-4'-(phenylsulfonyl)-2<i>H</i>-
spiro[acenaphthylene-1,2'-pyrrolidine]-3'-yl]acrylate
;
_chemical_name_common     ?
_chemical_formula_moiety     'C28 H27 N O5 S'
_chemical_formula_sum     'C28 H27 N O5 S'
_chemical_formula_iupac     'C28 H27 N O5 S'
_chemical_formula_weight     489.58
_chemical_melting_point     ?
_symmetry_cell_setting     triclinic
_symmetry_space_group_name_H-M     'P -1'
_symmetry_space_group_name_Hall     '-P 1'
loop_
    _symmetry_equiv_pos_as_xyz
    'x, y, z'
    '-x, -y, -z'
_cell_length_a     11.1917(8)
_cell_length_b     11.7778(9)
_cell_length_c     12.1511(9)
_cell_angle_alpha     93.572(3)
_cell_angle_beta     115.911(3)
_cell_angle_gamma     114.134(3)
_cell_volume     1256.82(17)
_cell_formula_units_Z     2
_cell_measurement_reflns_used     1225
_cell_measurement_theta_min     1.95
_cell_measurement_theta_max     28.26
_cell_measurement_temperature     295(2)
_exptl_crystal_description     'Block'
_exptl_crystal_colour     'Colourless'
_exptl_crystal_size_max     0.26
_exptl_crystal_size_mid     0.23
_exptl_crystal_size_min     0.20
_exptl_crystal_density_diffrn     1.294
_exptl_crystal_density_meas     ?
_exptl_crystal_density_method     'not measured'
_exptl_crystal_F_000     516
_exptl_absorpt_coefficient_mu     0.168
_exptl_absorpt_correction_type     multi-scan
_exptl_absorpt_process_details     '(<i>SADABS</i>; Bruker, 2008)'
_exptl_absorpt_correction_T_min     0.957
_exptl_absorpt_correction_T_max     0.967
_exptl_special_details     ?
_diffrn_ambient_temperature     295(2)
_diffrn_radiation_type     MoK\a
_diffrn_radiation_wavelength     0.71073
_diffrn_radiation_source     'fine--focus sealed tube'
_diffrn_radiation_monochromator     'graphite'
_diffrn_measurement_device_type     'Bruker SMART APEXII CCD'
_diffrn_measurement_method     '\w and \f scans'
_diffrn_detector_area_resol_mean     ?
_diffrn_reflns_number     19294
_diffrn_reflns_av_R_equivalents     0.0273
_diffrn_reflns_av_sigmaI/netI     0.0246
_diffrn_reflns_theta_min     1.95
_diffrn_reflns_theta_max     28.26
_diffrn_reflns_theta_full     28.26
_diffrn_measured_fraction_theta_max     0.972
_diffrn_measured_fraction_theta_full     0.972
_diffrn_reflns_limit_h_min     -14
_diffrn_reflns_limit_h_max     14
_diffrn_reflns_limit_k_min     -13
_diffrn_reflns_limit_k_max     15
_diffrn_reflns_limit_l_min     -16
_diffrn_reflns_limit_l_max     16
_diffrn_standards_number     0
_diffrn_standards_interval_count     ?
_diffrn_standards_interval_time     ?
_diffrn_standards_decay_%     ?
_refine_special_details
;
 Refinement of <i>F</i>^2^ against ALL reflections. The weighted
 <i>R</i>--factor <i>wR</i> and goodness of fit <i>S</i> are based on
 <i>F</i>^2^, conventional <i>R</i>--factors <i>R</i> are based on <i>F</i>,
 with <i>F</i> set to zero for negative <i>F</i>^2^. The threshold expression
 of <i>F</i>^2^ > \s(<i>F</i>^2^) is used only for calculating
 <i>R</i>--factors(gt) <i>etc</i>. and is not relevant to the choice o
f reflections for refinement. <i>R</i>--factors based on <i>F</i>^2^ are
 statistically about twice as large as those based on <i>F</i>, and
 <i>R</i>--factors based on ALL data will be even larger.
;
_reflns_number_total     6053
_reflns_number_gt     4834
_reflns_threshold_expression     >2\s(I)
_refine_ls_structure_factor_coef     Fsqd
_refine_ls_matrix_type     full
_refine_ls_R_factor_all     0.0548
_refine_ls_R_factor_gt     0.0428
_refine_ls_wR_factor_gt     0.1170
_refine_ls_wR_factor_ref     0.1273
_refine_ls_goodness_of_fit_ref     1.035
_refine_ls_restrained_S_all     1.035
_refine_ls_number_reflns     6053
_refine_ls_number_parameters     318
_refine_ls_number_restraints     0
_refine_ls_hydrogen_treatment     constr
_refine_ls_weighting_scheme     calc
_refine_ls_weighting_details
         'calc w=1/[\s^2^(Fo^2^)+(0.0631P)^2^+0.2849P] where P=(Fo^2^+2Fc^2^)/3'
_atom_sites_solution_hydrogens     geom
_atom_sites_solution_primary     direct
_atom_sites_solution_secondary     difmap
_refine_ls_shift/su_max     0.000
_refine_ls_shift/su_mean     0.000
_refine_diff_density_max     0.503
_refine_diff_density_min     -0.300
_refine_ls_extinction_method     'none'
_refine_ls_extinction_coef     ?
loop_
    _atom_type_symbol
    _atom_type_description
    _atom_type_scat_dispersion_real
    _atom_type_scat_dispersion_imag
    _atom_type_scat_source
    'C' 'C' 0.0033 0.0016
                         'International Tables Vol C Tables 4.2.6.8 and 6.1.1.4'
    'H' 'H' 0.0000 0.0000
                         'International Tables Vol C Tables 4.2.6.8 and 6.1.1.4'
    'N' 'N' 0.0061 0.0033
                         'International Tables Vol C Tables 4.2.6.8 and 6.1.1.4'
    'O' 'O' 0.0106 0.0060
                         'International Tables Vol C Tables 4.2.6.8 and 6.1.1.4'
    'S' 'S' 0.1246 0.1234
                         'International Tables Vol C Tables 4.2.6.8 and 6.1.1.4'
_computing_data_collection     '<i>APEX2</i> (Bruker, 2008)'
_computing_cell_refinement     '<i>SAINT</i> (Bruker, 2008)'
_computing_data_reduction     '<i>SAINT</i> (Bruker, 2008)'
_computing_structure_solution     '<i>SHELXS97</i> (Sheldrick, 2008)'
_computing_structure_refinement     '<i>SHELXL97</i> (Sheldrick, 2008)'
_computing_molecular_graphics     '<i>ORTEP-3</i> (Farrugia, 1997)'
_computing_publication_material
              '<i>SHELXL97</i> (Sheldrick, 2008) and <i>PLATON</i> (Spek, 2009)'
loop_
    _atom_site_type_symbol
    _atom_site_label
    _atom_site_fract_x
    _atom_site_fract_y
    _atom_site_fract_z
    _atom_site_U_iso_or_equiv
    _atom_site_adp_type
    _atom_site_calc_flag
    _atom_site_refinement_flags
    _atom_site_occupancy
    _atom_site_symmetry_multiplicity
    _atom_site_disorder_assembly
    _atom_site_disorder_group
    C C1 1.2133(2) 0.56954(17) 1.03581(16) 0.0564(4) Uani d . 1 1 . .
    H H1 1.1535 0.6095 1.0209 0.068 Uiso calc R 1 1 . .
    C C2 1.3587(2) 0.6248(2) 1.14553(18) 0.0677(5) Uani d . 1 1 . .
    H H2 1.3955 0.7031 1.2030 0.081 Uiso calc R 1 1 . .
    C C3 1.4474(2) 0.5662(2) 1.16999(17) 0.0661(5) Uani d . 1 1 . .
    H H3 1.5428 0.6057 1.2438 0.079 Uiso calc R 1 1 . .
    C C4 1.39774(18) 0.44698(17) 1.08589(14) 0.0515(4) Uani d . 1 1 . .
    C C5 1.25279(16) 0.39499(15) 0.97617(13) 0.0423(3) Uani d . 1 1 . .
    C C6 1.16211(17) 0.45494(15) 0.95136(14) 0.0441(3) Uani d . 1 1 . .
    C C7 1.02002(16) 0.37311(15) 0.82823(14) 0.0420(3) Uani d . 1 1 . .
    C C8 1.02678(15) 0.24970(14) 0.78074(13) 0.0385(3) Uani d . 1 1 . .
    C C9 1.18392(16) 0.27742(14) 0.88182(13) 0.0410(3) Uani d . 1 1 . .
    C C10 1.26179(18) 0.21055(17) 0.89651(16) 0.0515(4) Uani d . 1 1 . .
    H H10 1.2195 0.1328 0.8356 0.062 Uiso calc R 1 1 . .
    C C11 1.4085(2) 0.2614(2) 1.00628(18) 0.0601(4) Uani d . 1 1 . .
    H H11 1.4614 0.2155 1.0160 0.072 Uiso calc R 1 1 . .
    C C12 1.47483(19) 0.3748(2) 1.09791(16) 0.0596(5) Uani d . 1 1 . .
    H H12 1.5711 0.4047 1.1685 0.071 Uiso calc R 1 1 . .
    C C13 0.8902(2) 0.12685(18) 0.88435(17) 0.0578(4) Uani d . 1 1 . .
    H H13A 0.8506 0.1842 0.8929 0.069 Uiso calc R 1 1 . .
    H H13B 0.9899 0.1599 0.9595 0.069 Uiso calc R 1 1 . .
    C C14 0.7862(3) -0.0082(2) 0.8781(2) 0.0868(7) Uani d . 1 1 . .
    H H14A 0.6855 -0.0386 0.8075 0.130 Uiso calc R 1 1 . .
    H H14B 0.7842 -0.0057 0.9564 0.130 Uiso calc R 1 1 . .
    H H14C 0.8230 -0.0660 0.8664 0.130 Uiso calc R 1 1 . .
    C C15 0.76449(17) 0.09965(17) 0.65328(15) 0.0534(4) Uani d . 1 1 . .
    H H15A 0.7127 0.1405 0.6712 0.064 Uiso calc R 1 1 . .
    H H15B 0.6962 0.0066 0.6163 0.064 Uiso calc R 1 1 . .
    C C16 0.81788(15) 0.15707(14) 0.56245(13) 0.0407(3) Uani d . 1 1 . .
    H H16 0.7847 0.2215 0.5388 0.049 Uiso calc R 1 1 . .
    C C17 0.99379(15) 0.22744(13) 0.64103(13) 0.0368(3) Uani d . 1 1 . .
    H H17 1.0283 0.1673 0.6250 0.044 Uiso calc R 1 1 . .
    C C18 1.06771(15) 0.34865(13) 0.60997(12) 0.0370(3) Uani d . 1 1 . .
    H H18 1.0383 0.4115 0.6131 0.044 Uiso calc R 1 1 . .
    C C19 1.17266(15) 0.37120(14) 0.57825(13) 0.0389(3) Uani d . 1 1 . .
    H H19 1.2063 0.3110 0.5778 0.047 Uiso calc R 1 1 . .
    C C20 1.23705(16) 0.49004(15) 0.54361(14) 0.0414(3) Uani d . 1 1 . .
    C C21 1.3948(2) 0.5929(2) 0.4584(2) 0.0715(6) Uani d . 1 1 . .
    H H21A 1.3187 0.6174 0.4098 0.086 Uiso calc R 1 1 . .
    H H21B 1.4236 0.5647 0.4018 0.086 Uiso calc R 1 1 . .
    C C22 1.5286(3) 0.7062(2) 0.5650(4) 0.1173(11) Uani d . 1 1 . .
    H H22A 1.4980 0.7406 0.6154 0.176 Uiso calc R 1 1 . .
    H H22B 1.5749 0.7718 0.5319 0.176 Uiso calc R 1 1 . .
    H H22C 1.6003 0.6803 0.6176 0.176 Uiso calc R 1 1 . .
    C C23 0.81600(17) 0.11501(15) 0.33263(14) 0.0450(3) Uani d . 1 1 . .
    C C24 0.7631(2) 0.1943(2) 0.27206(18) 0.0645(5) Uani d . 1 1 . .
    H H24 0.6808 0.1973 0.2709 0.077 Uiso calc R 1 1 . .
    C C25 0.8334(3) 0.2684(3) 0.2137(2) 0.0886(7) Uani d . 1 1 . .
    H H25 0.7995 0.3228 0.1740 0.106 Uiso calc R 1 1 . .
    C C26 0.9531(3) 0.2626(3) 0.2136(2) 0.0865(7) Uani d . 1 1 . .
    H H26 1.0004 0.3135 0.1744 0.104 Uiso calc R 1 1 . .
    C C27 1.0036(2) 0.1820(2) 0.2713(2) 0.0739(6) Uani d . 1 1 . .
    H H27 1.0832 0.1769 0.2689 0.089 Uiso calc R 1 1 . .
    C C28 0.9364(2) 0.10824(18) 0.33293(17) 0.0564(4) Uani d . 1 1 . .
    H H28 0.9718 0.0551 0.3738 0.068 Uiso calc R 1 1 . .
    N N1 0.90471(14) 0.12794(12) 0.77021(12) 0.0458(3) Uani d . 1 1 . .
    O O1 0.91411(13) 0.39290(12) 0.77286(11) 0.0570(3) Uani d . 1 1 . .
    O O2 1.20878(15) 0.57760(12) 0.54698(14) 0.0612(3) Uani d . 1 1 . .
    O O3 1.33098(13) 0.48649(11) 0.50468(12) 0.0549(3) Uani d . 1 1 . .
    O O4 0.57643(13) -0.01410(13) 0.35199(13) 0.0698(4) Uani d . 1 1 . .
    O O5 0.78909(16) -0.06088(11) 0.45257(13) 0.0680(4) Uani d . 1 1 . .
    S S1 0.73711(4) 0.03210(4) 0.41992(4) 0.04772(12) Uani d . 1 1 . .
loop_
    _atom_site_aniso_label
    _atom_site_aniso_U_11
    _atom_site_aniso_U_22
    _atom_site_aniso_U_33
    _atom_site_aniso_U_12
    _atom_site_aniso_U_13
    _atom_site_aniso_U_23
    C1 0.0689(11) 0.0555(10) 0.0484(9) 0.0283(9) 0.0346(8) 0.0137(8)
    C2 0.0720(12) 0.0613(11) 0.0463(9) 0.0173(10) 0.0278(9) -0.0002(8)
    C3 0.0547(10) 0.0728(12) 0.0385(8) 0.0146(9) 0.0155(8) 0.0035(8)
    C4 0.0432(8) 0.0612(10) 0.0355(7) 0.0160(7) 0.0171(6) 0.0156(7)
    C5 0.0405(7) 0.0466(8) 0.0346(7) 0.0155(6) 0.0196(6) 0.0162(6)
    C6 0.0487(8) 0.0464(8) 0.0374(7) 0.0201(7) 0.0245(6) 0.0152(6)
    C7 0.0440(7) 0.0482(8) 0.0390(7) 0.0225(7) 0.0242(6) 0.0190(6)
    C8 0.0356(7) 0.0390(7) 0.0366(7) 0.0151(6) 0.0171(6) 0.0151(6)
    C9 0.0385(7) 0.0427(7) 0.0364(7) 0.0167(6) 0.0171(6) 0.0169(6)
    C10 0.0489(8) 0.0492(9) 0.0508(9) 0.0242(7) 0.0204(7) 0.0176(7)
    C11 0.0498(9) 0.0730(12) 0.0603(10) 0.0359(9) 0.0230(8) 0.0315(10)
    C12 0.0404(8) 0.0778(12) 0.0447(9) 0.0239(8) 0.0131(7) 0.0228(9)
    C13 0.0596(10) 0.0599(10) 0.0485(9) 0.0185(8) 0.0319(8) 0.0239(8)
    C14 0.0939(16) 0.0752(14) 0.0774(14) 0.0158(12) 0.0540(13) 0.0389(12)
    C15 0.0374(7) 0.0598(10) 0.0474(8) 0.0108(7) 0.0207(7) 0.0195(8)
    C16 0.0334(6) 0.0406(7) 0.0392(7) 0.0133(6) 0.0156(6) 0.0131(6)
    C17 0.0333(6) 0.0363(7) 0.0355(6) 0.0140(5) 0.0158(5) 0.0123(5)
    C18 0.0344(6) 0.0368(7) 0.0339(6) 0.0145(5) 0.0151(5) 0.0122(5)
    C19 0.0332(6) 0.0379(7) 0.0386(7) 0.0147(6) 0.0152(6) 0.0113(6)
    C20 0.0352(7) 0.0451(8) 0.0433(7) 0.0182(6) 0.0202(6) 0.0161(6)
    C21 0.0734(12) 0.0852(14) 0.0947(15) 0.0458(11) 0.0623(12) 0.0546(13)
    C22 0.0925(19) 0.0644(15) 0.186(3) 0.0142(14) 0.086(2) 0.0329(18)
    C23 0.0461(8) 0.0407(8) 0.0350(7) 0.0187(6) 0.0134(6) 0.0051(6)
    C24 0.0807(13) 0.0763(13) 0.0578(10) 0.0510(11) 0.0382(10) 0.0317(10)
    C25 0.132(2) 0.0989(17) 0.0813(15) 0.0738(17) 0.0701(16) 0.0562(14)
    C26 0.1058(18) 0.0906(16) 0.0697(13) 0.0378(15) 0.0579(14) 0.0316(12)
    C27 0.0615(11) 0.0879(15) 0.0614(11) 0.0273(11) 0.0338(10) 0.0014(11)
    C28 0.0532(9) 0.0541(10) 0.0500(9) 0.0267(8) 0.0178(8) 0.0031(8)
    N1 0.0395(6) 0.0447(7) 0.0412(6) 0.0105(5) 0.0197(5) 0.0180(5)
    O1 0.0546(7) 0.0699(8) 0.0529(7) 0.0385(6) 0.0244(6) 0.0199(6)
    O2 0.0699(8) 0.0539(7) 0.0907(9) 0.0373(6) 0.0559(7) 0.0374(7)
    O3 0.0505(6) 0.0576(7) 0.0732(8) 0.0278(5) 0.0415(6) 0.0305(6)
    O4 0.0377(6) 0.0700(8) 0.0584(7) 0.0078(6) 0.0094(5) 0.0079(6)
    O5 0.0770(9) 0.0391(6) 0.0711(8) 0.0264(6) 0.0260(7) 0.0188(6)
    S1 0.0393(2) 0.0385(2) 0.0427(2) 0.01109(16) 0.01077(16) 0.00891(15)
_geom_special_details
;
 All s.u.'s (except the s.u. in the dihedral angle between two l.s. planes)
 are estimated using the full covariance matrix. The cell s.u.'s are taken
 into account individually in the estimation of s.u.'s in distances, angles
 and torsion angles; correlations between s.u.'s in cell parameters are only
 used when they are defined by crystal symmetry. An approximate (isotropic)
 treatment of cell s.u.'s is used for estimating s.u.'s involving l.s. planes.
;
loop_
    _geom_bond_atom_site_label_1
    _geom_bond_atom_site_label_2
    _geom_bond_site_symmetry_2
    _geom_bond_distance
    _geom_bond_publ_flag
    C1 C6 . 1.373(2) ?
    C1 C2 . 1.406(3) ?
    C1 H1 . 0.9300 ?
    C2 C3 . 1.371(3) ?
    C2 H2 . 0.9300 ?
    C3 C4 . 1.418(3) ?
    C3 H3 . 0.9300 ?
    C4 C5 . 1.407(2) ?
    C4 C12 . 1.412(3) ?
    C5 C6 . 1.402(2) ?
    C5 C9 . 1.408(2) ?
    C6 C7 . 1.478(2) ?
    C7 O1 . 1.2085(18) ?
    C7 C8 . 1.573(2) ?
    C8 N1 . 1.4703(17) ?
    C8 C9 . 1.5168(19) ?
    C8 C17 . 1.5506(19) ?
    C9 C10 . 1.362(2) ?
    C10 C11 . 1.420(2) ?
    C10 H10 . 0.9300 ?
    C11 C12 . 1.363(3) ?
    C11 H11 . 0.9300 ?
    C12 H12 . 0.9300 ?
    C13 N1 . 1.465(2) ?
    C13 C14 . 1.511(3) ?
    C13 H13A . 0.9700 ?
    C13 H13B . 0.9700 ?
    C14 H14A . 0.9600 ?
    C14 H14B . 0.9600 ?
    C14 H14C . 0.9600 ?
    C15 N1 . 1.469(2) ?
    C15 C16 . 1.540(2) ?
    C15 H15A . 0.9700 ?
    C15 H15B . 0.9700 ?
    C16 C17 . 1.5488(18) ?
    C16 S1 . 1.7914(16) ?
    C16 H16 . 0.9800 ?
    C17 C18 . 1.4963(18) ?
    C17 H17 . 0.9800 ?
    C18 C19 . 1.3236(19) ?
    C18 H18 . 0.9300 ?
    C19 C20 . 1.473(2) ?
    C19 H19 . 0.9300 ?
    C20 O2 . 1.1993(19) ?
    C20 O3 . 1.3411(18) ?
    C21 O3 . 1.451(2) ?
    C21 C22 . 1.468(4) ?
    C21 H21A . 0.9700 ?
    C21 H21B . 0.9700 ?
    C22 H22A . 0.9600 ?
    C22 H22B . 0.9600 ?
    C22 H22C . 0.9600 ?
    C23 C28 . 1.381(2) ?
    C23 C24 . 1.386(2) ?
    C23 S1 . 1.7609(16) ?
    C24 C25 . 1.373(3) ?
    C24 H24 . 0.9300 ?
    C25 C26 . 1.369(4) ?
    C25 H25 . 0.9300 ?
    C26 C27 . 1.373(3) ?
    C26 H26 . 0.9300 ?
    C27 C28 . 1.386(3) ?
    C27 H27 . 0.9300 ?
    C28 H28 . 0.9300 ?
    O4 S1 . 1.4345(12) ?
    O5 S1 . 1.4383(13) ?
loop_
    _geom_angle_atom_site_label_1
    _geom_angle_atom_site_label_2
    _geom_angle_atom_site_label_3
    _geom_angle_site_symmetry_1
    _geom_angle_site_symmetry_3
    _geom_angle
    _geom_angle_publ_flag
    C6 C1 C2 . . 118.18(18) ?
    C6 C1 H1 . . 120.9 ?
    C2 C1 H1 . . 120.9 ?
    C3 C2 C1 . . 121.68(18) ?
    C3 C2 H2 . . 119.2 ?
    C1 C2 H2 . . 119.2 ?
    C2 C3 C4 . . 121.80(17) ?
    C2 C3 H3 . . 119.1 ?
    C4 C3 H3 . . 119.1 ?
    C5 C4 C12 . . 116.31(16) ?
    C5 C4 C3 . . 115.20(17) ?
    C12 C4 C3 . . 128.50(16) ?
    C6 C5 C4 . . 122.94(15) ?
    C6 C5 C9 . . 113.52(13) ?
    C4 C5 C9 . . 123.54(15) ?
    C1 C6 C5 . . 120.19(15) ?
    C1 C6 C7 . . 132.45(16) ?
    C5 C6 C7 . . 107.36(13) ?
    O1 C7 C6 . . 127.61(15) ?
    O1 C7 C8 . . 124.66(14) ?
    C6 C7 C8 . . 107.71(12) ?
    N1 C8 C9 . . 112.97(11) ?
    N1 C8 C17 . . 101.47(11) ?
    C9 C8 C17 . . 115.83(11) ?
    N1 C8 C7 . . 112.47(12) ?
    C9 C8 C7 . . 102.36(11) ?
    C17 C8 C7 . . 112.18(11) ?
    C10 C9 C5 . . 118.51(14) ?
    C10 C9 C8 . . 132.53(14) ?
    C5 C9 C8 . . 108.93(13) ?
    C9 C10 C11 . . 118.95(16) ?
    C9 C10 H10 . . 120.5 ?
    C11 C10 H10 . . 120.5 ?
    C12 C11 C10 . . 122.53(17) ?
    C12 C11 H11 . . 118.7 ?
    C10 C11 H11 . . 118.7 ?
    C11 C12 C4 . . 120.15(15) ?
    C11 C12 H12 . . 119.9 ?
    C4 C12 H12 . . 119.9 ?
    N1 C13 C14 . . 111.99(16) ?
    N1 C13 H13A . . 109.2 ?
    C14 C13 H13A . . 109.2 ?
    N1 C13 H13B . . 109.2 ?
    C14 C13 H13B . . 109.2 ?
    H13A C13 H13B . . 107.9 ?
    C13 C14 H14A . . 109.5 ?
    C13 C14 H14B . . 109.5 ?
    H14A C14 H14B . . 109.5 ?
    C13 C14 H14C . . 109.5 ?
    H14A C14 H14C . . 109.5 ?
    H14B C14 H14C . . 109.5 ?
    N1 C15 C16 . . 104.64(11) ?
    N1 C15 H15A . . 110.8 ?
    C16 C15 H15A . . 110.8 ?
    N1 C15 H15B . . 110.8 ?
    C16 C15 H15B . . 110.8 ?
    H15A C15 H15B . . 108.9 ?
    C15 C16 C17 . . 105.89(11) ?
    C15 C16 S1 . . 110.67(10) ?
    C17 C16 S1 . . 113.76(10) ?
    C15 C16 H16 . . 108.8 ?
    C17 C16 H16 . . 108.8 ?
    S1 C16 H16 . . 108.8 ?
    C18 C17 C16 . . 113.82(11) ?
    C18 C17 C8 . . 114.52(11) ?
    C16 C17 C8 . . 102.29(10) ?
    C18 C17 H17 . . 108.6 ?
    C16 C17 H17 . . 108.6 ?
    C8 C17 H17 . . 108.6 ?
    C19 C18 C17 . . 123.55(13) ?
    C19 C18 H18 . . 118.2 ?
    C17 C18 H18 . . 118.2 ?
    C18 C19 C20 . . 121.14(14) ?
    C18 C19 H19 . . 119.4 ?
    C20 C19 H19 . . 119.4 ?
    O2 C20 O3 . . 123.92(14) ?
    O2 C20 C19 . . 125.58(13) ?
    O3 C20 C19 . . 110.49(13) ?
    O3 C21 C22 . . 111.1(2) ?
    O3 C21 H21A . . 109.4 ?
    C22 C21 H21A . . 109.4 ?
    O3 C21 H21B . . 109.4 ?
    C22 C21 H21B . . 109.4 ?
    H21A C21 H21B . . 108.0 ?
    C21 C22 H22A . . 109.5 ?
    C21 C22 H22B . . 109.5 ?
    H22A C22 H22B . . 109.5 ?
    C21 C22 H22C . . 109.5 ?
    H22A C22 H22C . . 109.5 ?
    H22B C22 H22C . . 109.5 ?
    C28 C23 C24 . . 120.76(17) ?
    C28 C23 S1 . . 120.03(13) ?
    C24 C23 S1 . . 119.04(13) ?
    C25 C24 C23 . . 119.33(19) ?
    C25 C24 H24 . . 120.3 ?
    C23 C24 H24 . . 120.3 ?
    C26 C25 C24 . . 120.4(2) ?
    C26 C25 H25 . . 119.8 ?
    C24 C25 H25 . . 119.8 ?
    C25 C26 C27 . . 120.3(2) ?
    C25 C26 H26 . . 119.8 ?
    C27 C26 H26 . . 119.8 ?
    C26 C27 C28 . . 120.3(2) ?
    C26 C27 H27 . . 119.8 ?
    C28 C27 H27 . . 119.8 ?
    C23 C28 C27 . . 118.84(18) ?
    C23 C28 H28 . . 120.6 ?
    C27 C28 H28 . . 120.6 ?
    C13 N1 C15 . . 113.66(13) ?
    C13 N1 C8 . . 114.79(13) ?
    C15 N1 C8 . . 107.01(11) ?
    C20 O3 C21 . . 116.87(13) ?
    O4 S1 O5 . . 118.19(8) ?
    O4 S1 C23 . . 109.19(8) ?
    O5 S1 C23 . . 108.26(8) ?
    O4 S1 C16 . . 107.00(8) ?
    O5 S1 C16 . . 109.48(8) ?
    C23 S1 C16 . . 103.78(7) ?
loop_
    _geom_torsion_atom_site_label_1
    _geom_torsion_atom_site_label_2
    _geom_torsion_atom_site_label_3
    _geom_torsion_atom_site_label_4
    _geom_torsion_site_symmetry_1
    _geom_torsion_site_symmetry_2
    _geom_torsion_site_symmetry_3
    _geom_torsion_site_symmetry_4
    _geom_torsion
    _geom_torsion_publ_flag
    C6 C1 C2 C3 . . . . -1.0(3) ?
    C1 C2 C3 C4 . . . . 0.2(3) ?
    C2 C3 C4 C5 . . . . 0.6(3) ?
    C2 C3 C4 C12 . . . . -179.67(18) ?
    C12 C4 C5 C6 . . . . 179.53(14) ?
    C3 C4 C5 C6 . . . . -0.7(2) ?
    C12 C4 C5 C9 . . . . 0.4(2) ?
    C3 C4 C5 C9 . . . . -179.81(14) ?
    C2 C1 C6 C5 . . . . 0.9(2) ?
    C2 C1 C6 C7 . . . . -178.66(15) ?
    C4 C5 C6 C1 . . . . 0.0(2) ?
    C9 C5 C6 C1 . . . . 179.14(13) ?
    C4 C5 C6 C7 . . . . 179.61(13) ?
    C9 C5 C6 C7 . . . . -1.21(16) ?
    C1 C6 C7 O1 . . . . 1.0(3) ?
    C5 C6 C7 O1 . . . . -178.59(14) ?
    C1 C6 C7 C8 . . . . -177.43(16) ?
    C5 C6 C7 C8 . . . . 2.98(15) ?
    O1 C7 C8 N1 . . . . -60.44(18) ?
    C6 C7 C8 N1 . . . . 118.04(12) ?
    O1 C7 C8 C9 . . . . 178.03(14) ?
    C6 C7 C8 C9 . . . . -3.49(13) ?
    O1 C7 C8 C17 . . . . 53.20(18) ?
    C6 C7 C8 C17 . . . . -128.32(12) ?
    C6 C5 C9 C10 . . . . -179.75(13) ?
    C4 C5 C9 C10 . . . . -0.6(2) ?
    C6 C5 C9 C8 . . . . -1.16(16) ?
    C4 C5 C9 C8 . . . . 178.02(13) ?
    N1 C8 C9 C10 . . . . 59.9(2) ?
    C17 C8 C9 C10 . . . . -56.5(2) ?
    C7 C8 C9 C10 . . . . -178.87(16) ?
    N1 C8 C9 C5 . . . . -118.37(13) ?
    C17 C8 C9 C5 . . . . 125.19(13) ?
    C7 C8 C9 C5 . . . . 2.81(14) ?
    C5 C9 C10 C11 . . . . 0.3(2) ?
    C8 C9 C10 C11 . . . . -177.86(15) ?
    C9 C10 C11 C12 . . . . 0.0(3) ?
    C10 C11 C12 C4 . . . . -0.2(3) ?
    C5 C4 C12 C11 . . . . -0.1(2) ?
    C3 C4 C12 C11 . . . . -179.79(17) ?
    N1 C15 C16 C17 . . . . -4.79(17) ?
    N1 C15 C16 S1 . . . . 118.93(12) ?
    C15 C16 C17 C18 . . . . -144.74(13) ?
    S1 C16 C17 C18 . . . . 93.50(13) ?
    C15 C16 C17 C8 . . . . -20.65(15) ?
    S1 C16 C17 C8 . . . . -142.41(10) ?
    N1 C8 C17 C18 . . . . 162.09(12) ?
    C9 C8 C17 C18 . . . . -75.18(16) ?
    C7 C8 C17 C18 . . . . 41.83(16) ?
    N1 C8 C17 C16 . . . . 38.46(13) ?
    C9 C8 C17 C16 . . . . 161.19(12) ?
    C7 C8 C17 C16 . . . . -81.79(13) ?
    C16 C17 C18 C19 . . . . -127.00(14) ?
    C8 C17 C18 C19 . . . . 115.79(15) ?
    C17 C18 C19 C20 . . . . 177.52(12) ?
    C18 C19 C20 O2 . . . . 4.1(2) ?
    C18 C19 C20 O3 . . . . -174.71(13) ?
    C28 C23 C24 C25 . . . . -1.1(3) ?
    S1 C23 C24 C25 . . . . 174.11(17) ?
    C23 C24 C25 C26 . . . . 1.0(4) ?
    C24 C25 C26 C27 . . . . 0.4(4) ?
    C25 C26 C27 C28 . . . . -1.7(4) ?
    C24 C23 C28 C27 . . . . -0.1(3) ?
    S1 C23 C28 C27 . . . . -175.30(13) ?
    C26 C27 C28 C23 . . . . 1.5(3) ?
    C14 C13 N1 C15 . . . . 68.2(2) ?
    C14 C13 N1 C8 . . . . -168.20(17) ?
    C16 C15 N1 C13 . . . . 158.39(14) ?
    C16 C15 N1 C8 . . . . 30.61(17) ?
    C9 C8 N1 C13 . . . . 64.42(18) ?
    C17 C8 N1 C13 . . . . -170.90(13) ?
    C7 C8 N1 C13 . . . . -50.85(17) ?
    C9 C8 N1 C15 . . . . -168.47(13) ?
    C17 C8 N1 C15 . . . . -43.79(15) ?
    C7 C8 N1 C15 . . . . 76.27(15) ?
    O2 C20 O3 C21 . . . . -3.2(2) ?
    C19 C20 O3 C21 . . . . 175.66(14) ?
    C22 C21 O3 C20 . . . . 82.8(2) ?
    C28 C23 S1 O4 . . . . -145.29(14) ?
    C24 C23 S1 O4 . . . . 39.47(16) ?
    C28 C23 S1 O5 . . . . -15.38(15) ?
    C24 C23 S1 O5 . . . . 169.37(14) ?
    C28 C23 S1 C16 . . . . 100.88(14) ?
    C24 C23 S1 C16 . . . . -74.36(15) ?
    C15 C16 S1 O4 . . . . 66.64(13) ?
    C17 C16 S1 O4 . . . . -174.29(10) ?
    C15 C16 S1 O5 . . . . -62.57(13) ?
    C17 C16 S1 O5 . . . . 56.50(12) ?
    C15 C16 S1 C23 . . . . -177.97(11) ?
    C17 C16 S1 C23 . . . . -58.90(12) ?
loop_
    _geom_hbond_atom_site_label_D
    _geom_hbond_atom_site_label_H
    _geom_hbond_atom_site_label_A
    _geom_hbond_site_symmetry_A
    _geom_hbond_distance_DH
    _geom_hbond_distance_HA
    _geom_hbond_distance_DA
    _geom_hbond_angle_DHA
    C21 H21A O1 2_766 0.97 2.53 3.452(3) 160
    C28 H28 O5 2_756 0.93 2.55 3.336(3) 142
