# Supplementary material for: Ethyl (E)-3-[1′-ethyl-2-oxo-4′-(phenyl­sulfon­yl)-2H-spiro­[acenaphthyl­ene-1,2′-pyrrolidine]-3′-yl]acrylate
Source: Acta Crystallogr Sect E Struct Rep Online. 2012 Apr 18;68(Pt 5):o1401. doi: 10.1107/S1600536812016042 (PMC3344527; doi:10.1107/S1600536812016042)
Supplement: Supplementary file 2 [file e-68-o1401-Isup2.hkl]

#
# h,k,l, Fc-squared, Fo-squared, sigma(Fo-squared) and status flag
#
data_I
_shelx_title ' ssmpacsan3_0m in P-1'
_shelx_refln_list_code          4
_shelx_F_calc_maximum      128.09
_exptl_crystal_F_000       516.00
_reflns_d_resolution_high  0.7506
 
loop_
 _symmetry_equiv_pos_as_xyz
 'x, y, z'
 '-x, -y, -z'
 
_cell_length_a    11.1917
_cell_length_b    11.7778
_cell_length_c    12.1511
_cell_angle_alpha  93.572
_cell_angle_beta  115.911
_cell_angle_gamma 114.134
 
_shelx_F_squared_multiplier     1.000
 
loop_
 _refln_index_h
 _refln_index_k
 _refln_index_l
 _refln_F_squared_calc
 _refln_F_squared_meas
 _refln_F_squared_sigma
 _refln_observed_status
   1   0   0     3895.52     3831.03     45.84 o
   2   0   0     1743.49     1682.30     20.78 o
   3   0   0      632.33      728.04      8.74 o
   4   0   0     1775.52     1804.56     19.12 o
   5   0   0     1351.07     1562.16     17.40 o
   6   0   0      316.45      336.55      4.09 o
   7   0   0        5.89        9.47      0.56 o
   8   0   0        3.94        4.11      0.60 o
   9   0   0        2.38        1.91      0.76 o
  10   0   0        0.45        1.32      1.05 o
  11   0   0       35.77       38.35      2.02 o
 -12   1   0        0.01        1.64      1.16 o
 -11   1   0       16.25       16.78      1.38 o
 -10   1   0        0.17        0.86      0.61 o
  -9   1   0        3.95        6.29      0.74 o
  -8   1   0      195.74      201.44      3.64 o
  -7   1   0      360.49      335.07      5.73 o
  -6   1   0      415.30      405.25      4.98 o
  -5   1   0        8.93        9.55      0.33 o
  -4   1   0      250.80      266.38      3.38 o
  -3   1   0        5.88        6.61      0.42 o
  -2   1   0     4727.09     4512.31    110.98 o
  -1   1   0       40.48       54.37      0.92 o
   0   1   0      466.20      412.89      7.20 o
   1   1   0     3959.52     3925.68     47.65 o
   2   1   0        0.62        0.37      0.13 o
   3   1   0       13.01       17.00      0.48 o
   4   1   0      840.83      841.44     10.46 o
   5   1   0      103.48      116.28      1.83 o
   6   1   0      244.04      243.12      3.65 o
   7   1   0        0.62       -0.36      0.36 o
   8   1   0        8.54        7.42      0.89 o
   9   1   0       18.36       18.22      1.33 o
  10   1   0        0.07        1.08      0.85 o
  11   1   0        7.48        9.07      1.31 o
 -12   2   0        0.63       -0.47      1.72 o
 -11   2   0        0.35        0.45      0.61 o
 -10   2   0        0.28        0.18      0.51 o
  -9   2   0        8.55        8.58      0.67 o
  -8   2   0       27.69       22.39      1.14 o
  -7   2   0       61.08       56.56      1.36 o
  -6   2   0      334.52      392.31      5.52 o
  -5   2   0      237.88      219.58      3.59 o
  -4   2   0       85.18       97.80      2.12 o
  -3   2   0      136.82      168.44      3.21 o
  -2   2   0    16407.69    14865.10    270.53 o
  -1   2   0     8249.06     7827.06    103.30 o
   0   2   0     1012.64     1070.52     16.12 o
   1   2   0       69.18       60.03      0.88 o
   2   2   0      668.03      677.66      8.78 o
   3   2   0       75.88       82.99      1.29 o
   4   2   0       39.23       20.40      0.58 o
   5   2   0       28.28       36.86      0.85 o
   6   2   0      430.71      419.69      6.27 o
   7   2   0        0.37       -0.45      0.45 o
   8   2   0       27.06       25.19      1.50 o
   9   2   0        4.36        3.07      0.92 o
  10   2   0       90.38       99.84      5.48 o
 -12   3   0       14.59       17.97      1.49 o
 -11   3   0        5.27        3.19      0.74 o
 -10   3   0        0.61        0.98      0.59 o
  -9   3   0       26.11       25.11      1.30 o
  -8   3   0       11.33       10.39      0.80 o
  -7   3   0      251.62      246.40      4.34 o
  -6   3   0      212.31      218.58      3.92 o
  -5   3   0      388.68      413.78      7.68 o
  -4   3   0       47.70       42.07      1.03 o
  -3   3   0      573.00      616.40      9.65 o
  -2   3   0       85.00       87.31      1.36 o
  -1   3   0     4913.02     5114.29     71.11 o
   0   3   0      146.47      152.81      2.24 o
   1   3   0      120.00      123.12      1.78 o
   2   3   0       71.56       84.41      1.35 o
   3   3   0        1.17        2.91      0.29 o
   4   3   0      130.67      119.09      2.07 o
   5   3   0       88.15       89.20      1.85 o
   6   3   0       88.98       80.11      1.80 o
   7   3   0        7.82        8.54      0.99 o
   8   3   0        4.81        3.67      0.88 o
   9   3   0       38.17       37.46      2.32 o
  10   3   0       18.93       22.77      1.99 o
 -12   4   0        1.61        2.07      0.99 o
 -11   4   0        0.25        3.18      0.90 o
 -10   4   0        0.33        1.03      0.58 o
  -9   4   0      128.56      131.21      5.03 o
  -8   4   0       65.72       50.83      1.67 o
  -7   4   0     1083.97     1066.34     17.42 o
  -6   4   0      294.06      315.36      6.07 o
  -5   4   0      321.01      371.57      6.94 o
  -4   4   0      127.34      143.32      2.81 o
  -3   4   0     1166.78     1200.96     17.01 o
  -2   4   0       56.33       27.68      0.68 o
  -1   4   0      437.01      438.42      6.07 o
   0   4   0        9.08       13.40      0.49 o
   1   4   0     1225.65     1346.19     17.46 o
   2   4   0      529.02      506.13      6.75 o
   3   4   0        8.81       12.00      0.48 o
   4   4   0      986.79      936.06     13.06 o
   5   4   0       92.55       93.59      2.12 o
   6   4   0       66.28       70.45      2.62 o
   7   4   0        2.56        2.90      1.00 o
   8   4   0       93.72      100.00      3.76 o
   9   4   0       38.52       44.90      7.12 o
 -13   5   0        1.19        0.21      1.20 o
 -12   5   0        3.41        3.89      1.05 o
 -11   5   0       64.80       69.10      2.96 o
 -10   5   0       22.41       22.38      1.60 o
  -9   5   0      136.28      129.99      3.31 o
  -8   5   0       88.92       81.38      3.50 o
  -7   5   0      128.64      128.02      2.84 o
  -6   5   0       76.59       74.41      1.79 o
  -5   5   0      131.57      162.42      3.28 o
  -4   5   0      239.68      232.60      3.51 o
  -3   5   0      949.90      950.82     13.90 o
  -2   5   0       10.17        8.70      0.34 o
  -1   5   0       21.44       29.14      0.61 o
   0   5   0      963.18      958.77     12.37 o
   1   5   0      145.29      146.04      2.16 o
   2   5   0       10.89       13.41      0.50 o
   3   5   0       40.51       36.36      0.94 o
   4   5   0      343.41      355.84      5.73 o
   5   5   0      315.55      304.53      5.88 o
   6   5   0       80.79       72.80      4.46 o
   7   5   0       26.06       24.17      2.03 o
   8   5   0       23.38       18.78      2.50 o
 -13   6   0        2.46        3.86      1.31 o
 -12   6   0        8.12        8.27      1.38 o
 -11   6   0       17.29       15.99      1.49 o
 -10   6   0       19.33       24.62      1.65 o
  -9   6   0        9.68       12.15      1.22 o
  -8   6   0       20.29       17.80      2.03 o
  -7   6   0      302.43      291.95      5.75 o
  -6   6   0       74.31       62.30      1.56 o
  -5   6   0      143.25      150.80      2.65 o
  -4   6   0      124.76      141.10      2.56 o
  -3   6   0      529.64      495.57      7.41 o
  -2   6   0      404.05      439.71      6.61 o
  -1   6   0       51.70       54.08      1.36 o
   0   6   0      184.02      218.16      3.80 o
   1   6   0       45.39       57.70      1.15 o
   2   6   0      483.41      471.80      6.82 o
   3   6   0       23.48       25.10      1.08 o
   4   6   0        8.01        6.96      1.05 o
   5   6   0       54.96       53.23      2.43 o
   6   6   0       10.83        9.71      2.50 o
   7   6   0       10.69        7.36      1.88 o
 -13   7   0       37.94       34.43      3.13 o
 -12   7   0       59.46       62.40      4.46 o
 -11   7   0        0.50        1.48      1.25 o
 -10   7   0       69.46       64.63      3.99 o
  -9   7   0      281.18      277.48     10.49 o
  -8   7   0      475.78      461.83     16.12 o
  -7   7   0       27.83       27.37      0.86 o
  -6   7   0        4.88        4.99      0.47 o
  -5   7   0       14.13       12.93      0.55 o
  -4   7   0      156.91      168.64      2.78 o
  -3   7   0       13.10       14.79      0.52 o
  -2   7   0      158.54      166.64      2.75 o
  -1   7   0        0.41        0.36      0.26 o
   0   7   0       80.92       81.15      1.35 o
   1   7   0       58.69       50.71      1.15 o
   2   7   0       35.75       41.36      1.50 o
   3   7   0      691.45      684.27     13.58 o
   4   7   0       24.47       27.71      1.41 o
   5   7   0       63.29       62.64      3.60 o
   6   7   0       36.70       42.57      3.44 o
   7   7   0        0.07        0.16      1.57 o
 -13   8   0        4.55        5.48      1.88 o
 -12   8   0       11.78       11.91      1.49 o
 -11   8   0       29.82       29.65      1.88 o
 -10   8   0       51.63       52.43      3.29 o
  -9   8   0        5.92        6.10      1.41 o
  -8   8   0       23.80       19.72      1.88 o
  -7   8   0       47.20       51.20      1.91 o
  -6   8   0       23.99       27.70      0.95 o
  -5   8   0      161.66      163.71      2.78 o
  -4   8   0      297.17      336.03      5.23 o
  -3   8   0      239.32      245.18      3.93 o
  -2   8   0       69.82       69.89      1.49 o
  -1   8   0       66.08       55.20      2.09 o
   0   8   0      283.47      288.31      6.10 o
   1   8   0      508.53      508.87     10.26 o
   2   8   0       54.44       59.75      1.95 o
   3   8   0        1.89        2.25      0.83 o
   4   8   0        7.04        7.83      1.72 o
   5   8   0        3.88        0.63      1.41 o
   6   8   0        2.23        0.63      1.41 o
 -13   9   0        3.70        6.42      1.72 o
 -12   9   0       62.20       68.66      3.09 o
 -11   9   0        0.30        0.02      0.94 o
 -10   9   0       70.97       66.51      3.76 o
  -9   9   0       12.41        7.98      1.57 o
  -8   9   0       16.13       12.52      1.57 o
  -7   9   0      141.85      130.74      3.73 o
  -6   9   0       67.31       66.76      2.16 o
  -5   9   0        1.72        0.62      0.34 o
  -4   9   0      150.88      142.91      2.73 o
  -3   9   0       84.57       75.68      1.82 o
  -2   9   0       39.91       40.26      1.45 o
  -1   9   0        3.56        2.76      1.17 o
   0   9   0       14.49       12.81      0.92 o
   1   9   0       15.61       11.71      0.92 o
   2   9   0       23.60       21.09      1.41 o
   3   9   0       34.05       35.69      2.05 o
   4   9   0        2.31        0.78      1.25 o
   5   9   0        2.78        2.50      1.72 o
 -13  10   0        4.71        7.83      2.03 o
 -12  10   0        1.46        0.00      0.89 o
 -11  10   0       10.65        7.36      1.57 o
 -10  10   0        1.00        0.47      1.10 o
  -9  10   0       23.13       19.72      2.03 o
  -8  10   0       14.68       12.05      1.57 o
  -7  10   0       52.20       48.37      1.93 o
  -6  10   0       86.73       73.88      2.08 o
  -5  10   0      169.10      155.87      4.68 o
  -4  10   0       50.65       54.16      2.22 o
  -3  10   0       84.24       86.73      2.38 o
  -2  10   0       95.65      100.66      3.36 o
  -1  10   0      486.05      456.83      9.35 o
   0  10   0        2.29        1.60      0.99 o
   1  10   0      106.10      119.48      4.09 o
   2  10   0        8.68        5.71      1.11 o
   3  10   0       23.45       26.45      2.82 o
   4  10   0        0.01        0.78      1.57 o
 -12  11   0        0.02       -0.94      1.10 o
 -11  11   0        0.38        1.25      1.25 o
 -10  11   0        3.49        3.60      1.41 o
  -9  11   0       18.69       17.68      1.88 o
  -6  11   0       46.17       46.39      2.18 o
  -5  11   0        0.12       -0.78      0.78 o
  -4  11   0      238.11      224.90      6.37 o
  -3  11   0       50.06       46.73      1.74 o
  -2  11   0        7.88        6.14      0.79 o
  -1  11   0       10.57        9.95      0.91 o
   0  11   0        2.65        2.81      1.05 o
   1  11   0        3.31        4.83      2.27 o
   2  11   0       29.00       33.65      3.13 o
   3  11   0        3.05        3.76      1.88 o
 -12  12   0        4.64        4.38      1.72 o
 -11  12   0       13.88       16.28      2.35 o
 -10  12   0        0.09        1.57      1.25 o
  -9  12   0        1.67        4.38      1.41 o
  -8  12   0        0.28        0.16      1.10 o
  -7  12   0        3.81        4.54      1.25 o
  -6  12   0        0.18        0.31      0.94 o
  -5  12   0        1.24        0.78      0.66 o
  -4  12   0        0.21        0.03      0.78 o
  -3  12   0      207.63      220.50      6.65 o
  -2  12   0       16.49       13.62      2.19 o
  -1  12   0       55.98       67.12      2.96 o
   0  12   0       39.48       38.44      3.13 o
   1  12   0       21.12       25.57      1.93 o
   2  12   0        2.67        3.13      1.57 o
 -11  13   0        4.50        2.66      1.72 o
 -10  13   0       61.60       71.52      4.38 o
  -9  13   0        3.73        2.50      1.41 o
  -8  13   0        2.91        3.76      1.41 o
  -7  13   0       10.39       10.02      1.57 o
  -6  13   0       39.28       39.45      2.18 o
  -5  13   0        0.14        0.76      0.75 o
  -4  13   0        0.06       -0.63      0.75 o
  -3  13   0       16.44       16.90      2.50 o
  -2  13   0       12.84       18.00      2.50 o
  -1  13   0       16.39       13.30      2.35 o
   0  13   0       19.33       26.92      3.13 o
   1  13   0        5.09        3.60      1.88 o
 -11  14   0        0.42        2.50      1.72 o
 -10  14   0        3.57        5.32      1.72 o
  -9  14   0       13.91        9.70      1.88 o
  -8  14   0        2.37        3.76      1.41 o
  -7  14   0        6.81       10.49      1.72 o
  -6  14   0        5.46       11.06      1.57 o
  -5  14   0        1.28        2.82      1.72 o
  -4  14   0        9.75       10.80      2.35 o
  -3  14   0        0.62       -0.16      1.57 o
  -2  14   0        5.80        4.07      2.03 o
  -1  14   0        3.23        2.19      1.72 o
  -9  15   0        0.99        0.63      1.41 o
  -7  15   0        8.25        7.51      1.72 o
  -6  15   0        6.78        9.70      2.35 o
  -5  15   0        0.40        1.25      1.72 o
  -4  15   0        2.83        3.13      2.03 o
  -3  15   0        0.11       -0.94      1.72 o
   3 -15   1        4.28        6.26      2.19 o
   4 -15   1        2.93        1.72      1.72 o
   5 -15   1        8.39        5.63      2.03 o
   6 -15   1        0.11        0.78      1.25 o
   7 -15   1       14.72       15.34      2.19 o
   8 -15   1        3.33        5.32      1.72 o
   9 -15   1        1.89        6.26      1.88 o
   1 -14   1        0.12       -1.41      1.41 o
   2 -14   1        3.15        1.10      1.72 o
   3 -14   1        0.01        0.47      1.57 o
   4 -14   1        4.17        5.35      1.16 o
   5 -14   1       39.96       50.24      4.07 o
   6 -14   1       36.59       35.21      2.82 o
   7 -14   1        0.03       -0.94      1.10 o
   8 -14   1        2.36        0.31      1.25 o
   9 -14   1       10.42       10.02      2.03 o
  10 -14   1        0.42        1.72      1.57 o
   0 -13   1       46.43       53.84      4.07 o
   1 -13   1        0.86        1.10      1.57 o
   2 -13   1       37.29       37.73      2.11 o
   3 -13   1        1.07        1.59      0.90 o
   4 -13   1        5.12        7.54      1.13 o
   5 -13   1       12.30       10.50      1.96 o
   6 -13   1       29.76       32.71      2.66 o
   7 -13   1       11.52        8.76      1.57 o
   8 -13   1        8.92       12.99      1.88 o
   9 -13   1        4.80        2.97      1.41 o
  10 -13   1        4.33        2.35      1.41 o
  11 -13   1       14.38       15.18      2.35 o
  -2 -12   1        2.18        1.25      1.57 o
  -1 -12   1        0.28        0.12      1.02 o
   0 -12   1       10.52       10.55      1.38 o
   1 -12   1       25.25       22.33      1.58 o
   2 -12   1       13.46       13.27      1.27 o
   3 -12   1       15.24       15.29      1.39 o
   4 -12   1       71.79       78.22      3.01 o
   5 -12   1        0.02       -0.35      0.71 o
   6 -12   1        7.13        8.14      1.41 o
   7 -12   1        0.38        1.25      1.10 o
   8 -12   1        1.79        2.82      1.41 o
   9 -12   1        9.97       10.17      1.72 o
  10 -12   1        9.65       10.33      1.88 o
  11 -12   1       20.20       22.07      2.50 o
  12 -12   1        1.01       -0.63      1.25 o
  -4 -11   1        6.55        3.91      1.88 o
  -3 -11   1        1.32        0.63      1.57 o
  -2 -11   1       81.92       92.49      5.01 o
  -1 -11   1       16.68       18.11      1.22 o
   0 -11   1      133.04      147.62      3.75 o
   1 -11   1       21.73       21.26      1.21 o
   2 -11   1        4.13        6.36      0.87 o
   3 -11   1        1.54        0.72      0.86 o
   4 -11   1      187.05      178.01      5.28 o
   5 -11   1      293.70      273.43      7.55 o
   6 -11   1        8.78        7.83      1.41 o
   7 -11   1        0.21       -0.94      0.94 o
   8 -11   1        8.93       10.49      1.72 o
   9 -11   1        0.85        1.10      1.10 o
  10 -11   1       24.65       27.86      2.50 o
  11 -11   1        4.59        5.48      1.72 o
  12 -11   1        2.86        3.60      1.57 o
  -4 -10   1       27.06       24.41      2.66 o
  -3 -10   1       27.96       28.64      2.82 o
  -2 -10   1       73.83       77.84      2.49 o
  -1 -10   1       15.37       17.80      1.32 o
   0 -10   1        6.38        4.43      0.75 o
   1 -10   1      243.48      226.72      5.07 o
   2 -10   1      436.78      429.05      8.77 o
   3 -10   1      274.55      270.99      5.79 o
   4 -10   1       42.94       43.55      2.03 o
   5 -10   1        2.38        0.63      0.51 o
   6 -10   1        0.46       -0.06      0.53 o
   7 -10   1       51.93       45.85      2.82 o
   8 -10   1        4.57        3.76      1.25 o
   9 -10   1       25.12       24.41      2.35 o
  10 -10   1       18.88       21.91      2.35 o
  11 -10   1        9.72       12.05      2.03 o
  12 -10   1        1.29        1.25      1.41 o
  -5  -9   1       14.50       18.47      2.50 o
  -4  -9   1        6.06        5.79      1.57 o
  -3  -9   1        9.15        7.99      2.11 o
  -2  -9   1      170.12      162.00      5.82 o
  -1  -9   1       78.00       73.42      2.22 o
   0  -9   1        2.16        1.96      0.57 o
   1  -9   1      131.55      132.32      3.18 o
   2  -9   1      508.43      521.24      9.34 o
   3  -9   1       65.81       60.94      1.44 o
   4  -9   1       25.19       28.22      0.89 o
   5  -9   1        8.35        5.41      0.69 o
   6  -9   1       86.39       78.53      2.53 o
   7  -9   1        1.48        0.47      0.94 o
   8  -9   1       38.17       40.22      2.82 o
   9  -9   1       15.22       11.11      1.72 o
  10  -9   1      110.85       94.37      4.85 o
  11  -9   1        0.68        0.86      1.33 o
  12  -9   1        0.91        1.72      1.25 o
  -6  -8   1       22.89       21.60      2.66 o
  -5  -8   1       60.95       57.06      2.60 o
  -4  -8   1      110.81       97.63      3.43 o
  -3  -8   1       74.78       81.27      2.41 o
  -2  -8   1        0.00        0.37      0.51 o
  -1  -8   1       73.02       68.34      2.24 o
   0  -8   1       43.80       42.98      1.60 o
   1  -8   1      295.83      275.40      4.75 o
   2  -8   1       77.44       74.37      1.59 o
   3  -8   1       37.60       29.85      0.81 o
   4  -8   1      240.82      270.03      4.33 o
   5  -8   1       77.72       68.92      3.05 o
   6  -8   1       25.31       17.45      1.08 o
   7  -8   1       72.46       65.57      3.44 o
   8  -8   1      584.12      561.52     19.41 o
   9  -8   1        5.93        7.83      1.57 o
  10  -8   1        5.46        3.74      0.94 o
  11  -8   1        5.07        3.89      1.10 o
  12  -8   1        1.76        3.44      1.72 o
  -7  -7   1        1.48        1.41      1.57 o
  -6  -7   1        0.97        0.20      0.94 o
  -5  -7   1       39.11       43.44      2.21 o
  -4  -7   1       16.70       20.43      1.17 o
  -3  -7   1      204.22      190.34      4.36 o
  -2  -7   1       39.07       36.88      1.23 o
  -1  -7   1      352.12      333.49      5.47 o
   0  -7   1      864.33      890.73     13.07 o
   1  -7   1      282.76      277.50      4.08 o
   2  -7   1       50.41       58.82      1.12 o
   3  -7   1       17.63       31.52      0.78 o
   4  -7   1       23.33       24.47      0.69 o
   5  -7   1       78.19       82.67      1.54 o
   6  -7   1      233.59      234.74      5.80 o
   7  -7   1        3.30        5.70      1.17 o
   8  -7   1      325.95      323.80     11.74 o
   9  -7   1      124.02      116.09      3.97 o
  10  -7   1       23.43       24.55      1.76 o
  11  -7   1        1.54        0.98      0.86 o
  12  -7   1       75.37       79.62      3.45 o
  -8  -6   1       21.89       28.48      3.13 o
  -7  -6   1       86.12       81.14      3.52 o
  -6  -6   1      106.23      115.57      3.98 o
  -5  -6   1      434.50      435.49     11.06 o
  -4  -6   1       42.64       38.83      1.60 o
  -3  -6   1        1.54        1.72      0.37 o
  -2  -6   1      112.75      110.17      1.82 o
  -1  -6   1       13.40        7.76      0.43 o
   0  -6   1      512.33      556.49      8.32 o
   1  -6   1       40.55       28.29      0.67 o
   2  -6   1     1607.68     1689.70     24.56 o
   3  -6   1      841.84      929.89     13.68 o
   4  -6   1      932.80     1091.05     17.12 o
   5  -6   1      746.21      854.32     12.11 o
   6  -6   1      617.60      587.25     10.86 o
   7  -6   1      700.13      674.29     13.88 o
   8  -6   1        7.07        6.76      0.94 o
   9  -6   1      339.54      348.06      9.78 o
  10  -6   1       10.93       10.54      3.29 o
  11  -6   1       11.25       15.49      1.60 o
  12  -6   1       18.13       17.30      1.76 o
  -9  -5   1        7.01        6.99      1.44 o
  -8  -5   1       21.64       23.72      1.88 o
  -7  -5   1       10.92       10.23      1.33 o
  -6  -5   1        0.02       -0.63      0.64 o
  -5  -5   1      389.75      359.37      5.86 o
  -4  -5   1        6.90        4.90      0.46 o
  -3  -5   1       50.35       50.02      1.07 o
  -2  -5   1       33.42       39.70      1.10 o
  -1  -5   1      212.92      244.92      3.60 o
   0  -5   1      622.20      653.28      9.01 o
   1  -5   1      514.71      498.62      6.93 o
   2  -5   1     1011.60     1028.41     15.04 o
   3  -5   1       28.37       22.32      0.52 o
   4  -5   1       33.30       31.43      0.61 o
   5  -5   1      108.98      132.36      2.75 o
   6  -5   1      283.41      310.09      6.00 o
   7  -5   1     1499.90     1556.10     27.57 o
   8  -5   1      361.48      346.50      7.37 o
   9  -5   1       57.05       54.91      2.44 o
  10  -5   1       33.00       30.14      1.92 o
  11  -5   1       33.67       48.04      2.52 o
  12  -5   1       10.84       16.63      1.73 o
 -10  -4   1        0.00       -1.25      1.25 o
  -9  -4   1       90.09       92.97      3.76 o
  -8  -4   1       41.73       44.37      3.13 o
  -7  -4   1       73.53       62.04      2.33 o
  -6  -4   1      198.02      198.41      4.00 o
  -5  -4   1       14.55       16.05      0.83 o
  -4  -4   1      688.33      658.36      9.26 o
  -3  -4   1      367.14      389.71      5.08 o
  -2  -4   1       12.52        6.69      0.33 o
  -1  -4   1       12.08       22.18      0.59 o
   0  -4   1        2.42        3.15      0.21 o
   1  -4   1     1412.36     1349.88     18.27 o
   2  -4   1       16.31       10.20      0.25 o
   3  -4   1      424.44      433.12      6.17 o
   4  -4   1       80.00       77.93      1.70 o
   5  -4   1      607.50      583.29     12.78 o
   6  -4   1      192.14      171.05      3.20 o
   7  -4   1      190.32      198.31      4.04 o
   8  -4   1      308.96      312.81      8.48 o
   9  -4   1       40.84       36.86      1.54 o
  10  -4   1        5.12        7.87      1.20 o
  11  -4   1        0.81        0.76      0.78 o
  12  -4   1       10.54       12.49      1.58 o
 -10  -3   1       23.22       26.67      2.10 o
  -9  -3   1        1.95        2.15      0.93 o
  -8  -3   1       61.46       56.22      3.18 o
  -7  -3   1       10.63       11.43      1.05 o
  -6  -3   1      553.64      509.13      7.97 o
  -5  -3   1        1.56        1.38      0.33 o
  -4  -3   1      100.65      108.87      1.89 o
  -3  -3   1      121.56      131.38      2.01 o
  -2  -3   1      197.06      211.07      2.80 o
  -1  -3   1      327.52      312.40      4.41 o
   0  -3   1     1633.43     1649.94     22.26 o
   1  -3   1      264.31      255.61      3.27 o
   2  -3   1       71.76       71.79      1.80 o
   3  -3   1      782.46      889.75     13.88 o
   4  -3   1      215.22      249.02      4.75 o
   5  -3   1     1024.21     1086.42     17.61 o
   6  -3   1      515.44      519.82      7.18 o
   7  -3   1      136.51      118.49      2.66 o
   8  -3   1       79.30       82.69      3.64 o
   9  -3   1       40.01       45.95      3.05 o
  10  -3   1        1.03        0.35      0.51 o
  11  -3   1        9.20       11.93      1.27 o
  12  -3   1        0.25       -0.94      0.98 o
 -11  -2   1       53.41       58.76      3.03 o
 -10  -2   1       24.53       24.98      2.79 o
  -9  -2   1        4.43        4.12      0.95 o
  -8  -2   1       71.25       66.90      2.33 o
  -7  -2   1        3.21        1.52      0.57 o
  -6  -2   1      514.01      510.41      7.40 o
  -5  -2   1        6.65        8.97      0.46 o
  -4  -2   1      125.96       97.04      1.59 o
  -3  -2   1      113.21      104.38      1.53 o
  -2  -2   1     3123.93     3135.53     39.75 o
  -1  -2   1     1321.91     1447.30     17.14 o
   0  -2   1      204.05      175.67      2.37 o
   1  -2   1     1099.76     1081.83     23.26 o
   2  -2   1     2255.84     2282.82     51.32 o
   3  -2   1      126.71       99.66      2.03 o
   4  -2   1       25.51       27.41      0.64 o
   5  -2   1       66.27       50.15      0.99 o
   6  -2   1      104.84      126.62      2.70 o
   7  -2   1       18.14       21.60      0.97 o
   8  -2   1       25.31       24.45      1.28 o
   9  -2   1       18.57       19.37      0.93 o
  10  -2   1       13.88       12.88      0.97 o
  11  -2   1       14.90       17.72      1.76 o
  12  -2   1        1.22        1.57      2.03 o
 -11  -1   1       23.34       24.46      1.70 o
 -10  -1   1       22.46       23.28      1.53 o
  -9  -1   1        8.39        4.98      0.94 o
  -8  -1   1      223.32      196.63      7.95 o
  -7  -1   1       14.52       12.52      0.72 o
  -6  -1   1      206.21      192.79      2.84 o
  -5  -1   1      707.22      766.87      9.62 o
  -4  -1   1       13.71       23.47      0.65 o
  -3  -1   1       32.75       33.31      0.63 o
  -2  -1   1     2781.71     2823.63     32.04 o
  -1  -1   1     3531.00     3642.68     41.28 o
   0  -1   1     6300.24     6314.87     85.22 o
   1  -1   1      563.65      544.49      7.52 o
   2  -1   1     1884.08     1821.85     25.57 o
   3  -1   1        0.03        0.47      0.14 o
   4  -1   1      918.12     1023.02     13.66 o
   5  -1   1      171.75      159.89      2.21 o
   6  -1   1      179.79      182.34      2.86 o
   7  -1   1      227.12      225.81      3.96 o
   8  -1   1       13.47       10.39      0.71 o
   9  -1   1       22.90       18.06      1.04 o
  10  -1   1        9.58        8.35      0.88 o
  11  -1   1       44.39       48.45      2.49 o
 -12   0   1       30.80       33.83      4.85 o
 -11   0   1        4.01        3.38      0.91 o
 -10   0   1       11.46       11.01      1.28 o
  -9   0   1        7.77        7.41      1.41 o
  -8   0   1      165.26      177.45      3.69 o
  -7   0   1       27.75       23.37      0.72 o
  -6   0   1      114.77      134.91      1.68 o
  -5   0   1      476.40      533.99      5.69 o
  -4   0   1      352.72      332.55      3.64 o
  -3   0   1      657.82      720.04      7.83 o
  -2   0   1       89.68       89.83      1.11 o
  -1   0   1     1287.54     1293.27     16.68 o
   0   0   1     2210.66     2208.28     24.36 o
   1   0   1      660.96      702.40      8.77 o
   2   0   1     2997.20     2817.63     34.86 o
   3   0   1     1330.51     1311.94     15.38 o
   4   0   1      705.19      779.37     10.34 o
   5   0   1       83.52       81.76      1.29 o
   6   0   1      190.40      200.69      2.75 o
   7   0   1       94.61      100.11      2.09 o
   8   0   1      235.75      227.76      4.13 o
   9   0   1        8.28        6.20      0.96 o
  10   0   1        3.80        4.58      1.06 o
  11   0   1       24.30       28.03      1.83 o
 -12   1   1        0.26       -0.12      0.78 o
 -11   1   1        2.77        2.40      0.89 o
 -10   1   1       51.17       57.58      2.23 o
  -9   1   1      148.35      145.19      3.23 o
  -8   1   1        0.12       -0.20      0.36 o
  -7   1   1      112.90      100.16      1.77 o
  -6   1   1      408.38      422.90      5.27 o
  -5   1   1      212.41      224.16      3.46 o
  -4   1   1     1726.80     1679.80     23.39 o
  -3   1   1      305.78      304.45      4.69 o
  -2   1   1     1914.90     1938.49     24.60 o
  -1   1   1     2691.58     2690.96     34.06 o
   0   1   1      356.42      370.46      4.54 o
   1   1   1      120.95      123.08      2.11 o
   2   1   1       28.05       26.35      0.51 o
   3   1   1     1751.15     1821.98     21.57 o
   4   1   1      287.49      251.97      3.19 o
   5   1   1        6.05        9.25      0.41 o
   6   1   1        1.95        3.21      0.56 o
   7   1   1       67.96       64.31      2.37 o
   8   1   1       39.45       35.12      2.05 o
   9   1   1       25.35       30.96      1.70 o
  10   1   1        3.99        2.81      1.37 o
 -12   2   1       10.94       10.78      1.27 o
 -11   2   1       28.52       28.66      1.37 o
 -10   2   1        6.16        8.28      0.78 o
  -9   2   1       20.50       18.06      0.98 o
  -8   2   1        2.47        2.08      0.47 o
  -7   2   1      166.18      180.33      3.01 o
  -6   2   1      659.76      706.64     10.19 o
  -5   2   1       23.71       33.57      0.81 o
  -4   2   1        0.71        0.56      0.47 o
  -3   2   1     3048.97     2956.34     46.19 o
  -2   2   1     5190.00     5191.96     75.87 o
  -1   2   1      616.62      472.54      7.56 o
   0   2   1     6547.46     6308.68     80.45 o
   1   2   1      868.66      913.73     11.94 o
   2   2   1       11.56        8.16      0.31 o
   3   2   1      277.00      275.31      3.83 o
   4   2   1      385.13      420.04      5.49 o
   5   2   1       10.25       14.16      0.59 o
   6   2   1        4.75        5.58      0.50 o
   7   2   1       85.71       88.27      2.32 o
   8   2   1        2.02        2.47      0.83 o
   9   2   1       23.90       25.33      1.93 o
  10   2   1       50.36       53.37      2.82 o
 -13   3   1       10.06       16.43      2.97 o
 -12   3   1       20.07       21.41      1.23 o
 -11   3   1       11.99       11.45      0.89 o
 -10   3   1        9.39        8.72      0.78 o
  -9   3   1      616.25      622.20     12.77 o
  -8   3   1       66.85       71.75      2.07 o
  -7   3   1      514.68      529.05      8.28 o
  -6   3   1      149.48      151.04      2.64 o
  -5   3   1        7.21        4.42      0.33 o
  -4   3   1      201.08      222.73      6.60 o
  -3   3   1     1026.43     1053.05     16.58 o
  -2   3   1      270.86      253.49      3.85 o
  -1   3   1      160.33      204.07      3.27 o
   0   3   1      519.13      483.09      7.22 o
   1   3   1       60.10       62.40      1.08 o
   2   3   1      183.56      172.13      2.36 o
   3   3   1      252.50      240.37      3.28 o
   4   3   1      138.34      132.63      2.16 o
   5   3   1        0.14        0.88      0.40 o
   6   3   1       41.87       38.95      1.23 o
   7   3   1       47.71       43.03      1.91 o
   8   3   1        2.39        1.41      1.00 o
   9   3   1        7.46        9.23      2.19 o
 -13   4   1        0.58       -0.70      1.09 o
 -12   4   1        6.32        9.19      1.24 o
 -11   4   1       40.96       43.31      1.78 o
 -10   4   1       94.72      102.44      2.90 o
  -9   4   1       19.12       14.97      1.09 o
  -8   4   1      134.19      143.42      3.38 o
  -7   4   1        0.05        0.40      0.25 o
  -6   4   1       12.67       24.93      0.80 o
  -5   4   1     1302.40     1360.54     24.33 o
  -4   4   1       42.26       51.21      1.08 o
  -3   4   1     2149.08     2280.84     35.72 o
  -2   4   1      306.52      347.57      5.17 o
  -1   4   1      638.54      633.16      9.85 o
   0   4   1      550.32      507.54      7.40 o
   1   4   1     1741.22     1844.51     24.86 o
   2   4   1       29.09       29.34      0.70 o
   3   4   1        1.12        1.00      0.28 o
   4   4   1      379.41      385.34      6.13 o
   5   4   1      247.74      236.06      4.74 o
   6   4   1       47.79       48.04      1.78 o
   7   4   1       64.00       69.87      2.93 o
   8   4   1       84.23       91.24      5.32 o
 -13   5   1       14.31       17.31      3.76 o
 -12   5   1        1.37        2.00      0.86 o
 -11   5   1       49.17       49.36      6.49 o
 -10   5   1      295.26      291.80      6.46 o
  -9   5   1       48.95       49.91      1.70 o
  -8   5   1       97.89      107.52      2.70 o
  -7   5   1       75.23       80.33      1.85 o
  -6   5   1      393.88      399.71      7.49 o
  -5   5   1       78.98       95.16      1.82 o
  -4   5   1     1386.97     1586.40     22.47 o
  -3   5   1      482.33      543.26      8.91 o
  -2   5   1      340.05      321.80      4.86 o
  -1   5   1        0.54        0.63      0.42 o
   0   5   1        1.80        0.09      0.31 o
   1   5   1      500.68      516.85      7.29 o
   2   5   1       16.52       15.42      0.59 o
   3   5   1       44.76       43.68      1.11 o
   4   5   1       25.65       21.21      1.78 o
   5   5   1       35.80       32.30      2.27 o
   6   5   1       10.70        9.76      2.66 o
   7   5   1        7.89        9.39      2.03 o
   8   5   1       12.10       16.28      2.50 o
 -13   6   1       20.02       22.05      1.96 o
 -12   6   1        0.22        1.48      0.94 o
 -11   6   1       15.51       12.00      1.33 o
 -10   6   1       63.43       62.38      2.82 o
  -9   6   1      217.15      204.12      4.64 o
  -8   6   1        9.39       14.66      1.05 o
  -7   6   1       42.02       41.32      1.50 o
  -6   6   1        4.66        3.59      0.33 o
  -5   6   1     1107.99     1174.93     16.75 o
  -4   6   1      222.66      230.96      3.63 o
  -3   6   1      293.98      292.69      4.48 o
  -2   6   1      362.95      366.18      5.54 o
  -1   6   1      289.09      275.78      4.60 o
   0   6   1      161.42      175.67      3.13 o
   1   6   1       32.47       35.82      0.82 o
   2   6   1      169.27      167.98      3.86 o
   3   6   1      221.65      229.19      5.08 o
   4   6   1      167.79      172.05      5.59 o
   5   6   1        2.33        1.21      0.82 o
   6   6   1      107.64      105.95      5.63 o
   7   6   1        0.36        1.25      1.57 o
 -13   7   1        7.94       10.80      2.03 o
 -12   7   1       16.76       13.71      2.11 o
 -11   7   1       82.69       79.96      3.20 o
 -10   7   1       93.56       94.52      3.37 o
  -9   7   1        8.43        7.51      1.41 o
  -8   7   1      157.51      158.45      3.82 o
  -7   7   1      342.83      342.28      5.73 o
  -6   7   1        8.20       12.46      0.58 o
  -5   7   1      118.66       89.09      1.80 o
  -4   7   1       17.82       23.89      0.65 o
  -3   7   1      424.34      418.13      6.36 o
  -2   7   1        8.07        5.36      0.32 o
  -1   7   1       62.88       60.25      1.29 o
   0   7   1       19.53       12.88      0.69 o
   1   7   1       39.12       38.65      1.40 o
   2   7   1       64.78       58.37      1.86 o
   3   7   1       15.67       17.36      1.08 o
   4   7   1       93.79       75.70      6.57 o
   5   7   1        3.35        2.97      1.57 o
   6   7   1       28.35       33.33      3.13 o
 -13   8   1        0.01        1.41      1.41 o
 -12   8   1       16.04       12.13      1.38 o
 -11   8   1        7.49        9.68      1.16 o
 -10   8   1        7.33       10.17      1.72 o
  -9   8   1        0.19       -0.47      0.94 o
  -8   8   1      244.32      240.59      7.14 o
  -7   8   1      754.07      762.25     14.06 o
  -6   8   1       53.28       48.02      1.21 o
  -5   8   1       18.18       20.25      0.67 o
  -4   8   1        0.22        0.13      0.25 o
  -3   8   1      710.02      701.41     10.52 o
  -2   8   1       65.52       61.22      1.79 o
  -1   8   1      261.56      219.46      4.27 o
   0   8   1       12.34       10.16      0.76 o
   1   8   1      186.70      181.03      4.17 o
   2   8   1       15.59       14.79      1.88 o
   3   8   1       39.56       44.65      2.27 o
   4   8   1       67.48       76.06      4.54 o
   5   8   1        3.05        0.00      1.41 o
 -13   9   1        9.28       13.15      2.19 o
 -12   9   1       20.69       19.44      2.66 o
 -11   9   1        4.44        2.19      1.25 o
 -10   9   1       11.29       10.02      1.72 o
  -9   9   1      193.60      215.97      8.45 o
  -8   9   1       85.17       77.94      3.91 o
  -7   9   1       12.10       10.89      0.81 o
  -6   9   1        0.98        0.50      0.35 o
  -5   9   1      174.26      177.51      3.31 o
  -4   9   1       74.08       71.29      1.76 o
  -3   9   1      171.84      166.06      3.80 o
  -2   9   1        5.11        6.11      0.66 o
  -1   9   1       72.27       72.89      2.09 o
   0   9   1       89.99       87.10      2.86 o
   1   9   1        0.40       -0.31      0.71 o
   2   9   1        1.03        0.31      0.89 o
   3   9   1       23.95       24.35      1.82 o
   4   9   1        1.96       -0.94      1.41 o
 -13  10   1        0.90       -1.25      1.25 o
 -12  10   1        2.16        2.19      1.41 o
 -11  10   1        3.44        4.07      1.41 o
 -10  10   1        6.06        4.38      1.25 o
  -9  10   1       36.63       34.90      2.66 o
  -8  10   1       15.85       15.02      1.72 o
  -7  10   1        1.64        0.31      0.60 o
  -6  10   1        0.14        0.04      0.66 o
  -5  10   1        0.81       -0.49      0.49 o
  -4  10   1      144.38      147.51      3.52 o
  -3  10   1       88.06       86.49      2.42 o
  -2  10   1       21.44       18.06      1.05 o
  -1  10   1      192.99      193.84      5.69 o
   0  10   1        4.58        1.06      0.82 o
   1  10   1       27.91       27.37      1.82 o
   2  10   1        2.61        4.43      1.16 o
   3  10   1       43.94       49.14      3.91 o
   4  10   1        4.06        5.32      1.88 o
 -13  11   1        2.48        2.97      1.57 o
 -12  11   1        4.60        8.29      1.88 o
 -11  11   1        2.08        0.31      1.10 o
 -10  11   1        1.10        3.29      1.25 o
  -9  11   1       89.16       95.15      4.70 o
  -8  11   1       17.45       16.59      1.88 o
  -7  11   1       46.99       46.34      2.22 o
  -6  11   1        1.48        0.26      0.71 o
  -5  11   1      278.89      283.90      7.71 o
  -4  11   1        0.76       -0.17      1.10 o
  -3  11   1      165.52      167.51      4.71 o
  -2  11   1       42.33       38.54      2.14 o
  -1  11   1       13.27       12.23      1.33 o
   0  11   1       20.58       19.88      1.65 o
   1  11   1       34.12       35.98      2.27 o
   2  11   1        0.01        1.41      1.57 o
   3  11   1       63.39       66.83      4.54 o
 -12  12   1        0.22        1.10      1.41 o
 -11  12   1        8.96       10.80      1.88 o
 -10  12   1       10.59       11.89      1.88 o
  -9  12   1        2.15        1.10      1.10 o
  -8  12   1        0.48        0.31      1.10 o
  -7  12   1        6.88        4.66      1.01 o
  -6  12   1        0.44       -0.35      0.71 o
  -5  12   1        0.13        0.13      0.66 o
  -4  12   1       12.48       12.78      1.27 o
  -3  12   1      134.49      138.35      6.89 o
  -2  12   1        0.05       -0.39      0.82 o
  -1  12   1       15.89       17.30      1.60 o
   0  12   1       20.89       21.43      1.82 o
   1  12   1       68.83       87.52      3.71 o
 -12  13   1        0.26        4.07      1.72 o
 -11  13   1       15.22       16.75      2.19 o
 -10  13   1       71.44       75.75      4.38 o
  -9  13   1        6.46        7.36      1.57 o
  -8  13   1        4.01        5.01      1.41 o
  -7  13   1       13.30       15.70      1.80 o
  -6  13   1        1.56        3.12      0.92 o
  -5  13   1        5.54        3.44      1.72 o
  -4  13   1        2.96        2.03      1.57 o
  -3  13   1        2.24        3.13      1.72 o
  -2  13   1        0.68        0.63      1.41 o
  -1  13   1       24.18       26.99      2.09 o
   0  13   1        1.07        3.60      1.33 o
 -11  14   1        4.36        6.10      1.88 o
 -10  14   1        0.05       -0.31      1.25 o
  -9  14   1        4.34        8.14      1.72 o
  -8  14   1        9.52       10.49      1.88 o
  -7  14   1       21.79       18.14      1.62 o
  -6  14   1        1.14        1.25      1.57 o
  -5  14   1       20.22       21.44      2.97 o
  -4  14   1       28.41       30.36      3.29 o
  -3  14   1        0.01        0.47      1.57 o
  -2  14   1        0.54        2.03      1.88 o
  -9  15   1       21.82       22.07      2.50 o
  -7  15   1        0.07       -1.25      1.25 o
  -6  15   1        4.65        7.36      2.19 o
  -5  15   1        0.21        0.63      1.72 o
   3 -15   2        0.01       -0.16      1.57 o
   4 -15   2        2.29        2.66      1.41 o
   6 -15   2        0.46        0.78      1.25 o
   7 -15   2        0.41        1.72      1.41 o
   8 -15   2        3.17        2.50      1.57 o
   1 -14   2        3.35        1.57      1.72 o
   2 -14   2        1.20        1.33      1.41 o
   3 -14   2       23.17       22.48      1.76 o
   4 -14   2        0.04        1.10      1.10 o
   5 -14   2       18.07       14.71      1.88 o
   6 -14   2        0.29       -0.78      1.10 o
   7 -14   2       21.82       22.22      2.35 o
   8 -14   2        0.00        1.10      1.25 o
   9 -14   2       14.06       14.40      2.19 o
  10 -14   2        0.32       -0.16      1.25 o
   0 -13   2        0.21       -0.63      1.41 o
   1 -13   2       12.72        9.03      1.24 o
   2 -13   2        6.69        4.74      1.01 o
   3 -13   2       48.10       47.56      2.40 o
   4 -13   2        1.39       -0.31      0.94 o
   5 -13   2       35.74       32.71      2.66 o
   6 -13   2       15.74       14.87      1.88 o
   7 -13   2        1.43        2.19      1.10 o
   8 -13   2        5.21        5.16      1.57 o
   9 -13   2        0.55        2.82      1.57 o
  10 -13   2        0.12       -1.25      1.25 o
  11 -13   2        7.10        8.92      2.19 o
  -3 -12   2        4.86        7.04      2.03 o
  -2 -12   2        5.77        5.32      1.72 o
  -1 -12   2        0.28        0.70      0.82 o
   0 -12   2       25.21       16.88      1.43 o
   1 -12   2        6.11        6.81      2.19 o
   2 -12   2       14.76       14.96      1.35 o
   3 -12   2       36.33       36.71      2.07 o
   4 -12   2      116.04      113.62      5.16 o
   5 -12   2       44.44       34.12      2.50 o
   6 -12   2       30.10       33.65      2.66 o
   7 -12   2       24.60       23.79      2.35 o
   8 -12   2        8.10        7.83      1.57 o
   9 -12   2        7.37        6.73      1.72 o
  10 -12   2        3.76        1.72      1.41 o
  11 -12   2       12.65       15.18      2.35 o
  -4 -11   2       29.28       26.92      2.97 o
  -3 -11   2        1.04        0.94      1.41 o
  -2 -11   2        3.93        3.42      0.94 o
  -1 -11   2       92.23       99.72      2.88 o
   0 -11   2      206.16      199.94      4.72 o
   1 -11   2       35.06       37.94      1.97 o
   2 -11   2      425.69      434.84     11.26 o
   3 -11   2      119.26      120.24      8.22 o
   4 -11   2      105.26      102.66      4.70 o
   5 -11   2        1.09        1.88      0.94 o
   6 -11   2       91.71       77.78      4.07 o
   7 -11   2       15.50       11.89      1.72 o
   8 -11   2       93.47       82.95      4.38 o
   9 -11   2       12.49       13.15      1.88 o
  10 -11   2       22.58       22.22      2.35 o
  11 -11   2        7.30       10.33      1.88 o
  -5 -10   2        0.40       -0.31      1.57 o
  -4 -10   2       18.54       23.31      1.76 o
  -3 -10   2       14.89       17.37      3.60 o
  -2 -10   2      174.53      165.54      4.09 o
  -1 -10   2       25.52       20.92      1.20 o
   0 -10   2      123.23      128.27      3.28 o
   1 -10   2      128.78      124.89      3.15 o
   2 -10   2      186.87      175.44      4.04 o
   3 -10   2      437.97      423.24     10.82 o
   4 -10   2       19.24       16.92      1.74 o
   5 -10   2       33.50       38.07      1.59 o
   6 -10   2       28.19       24.73      2.03 o
   7 -10   2        0.18        0.47      0.94 o
   8 -10   2       17.95       13.30      1.72 o
   9 -10   2       55.14       55.09      3.44 o
  10 -10   2        0.67       -0.63      1.10 o
  11 -10   2        4.45        2.82      1.16 o
  12 -10   2        0.92        1.72      1.41 o
  -6  -9   2       15.93       15.02      2.50 o
  -5  -9   2       42.78       51.95      2.65 o
  -4  -9   2       34.02       33.67      2.19 o
  -3  -9   2        0.56        2.70      0.94 o
  -2  -9   2      144.37      159.86      6.73 o
  -1  -9   2        6.41        4.43      0.66 o
   0  -9   2       85.04       78.25      2.22 o
   1  -9   2        7.07        7.59      0.71 o
   2  -9   2      108.71      112.68      2.28 o
   3  -9   2       88.79       92.18      1.91 o
   4  -9   2       53.60       55.58      1.91 o
   5  -9   2       65.69       55.47      2.86 o
   6  -9   2       14.03       15.45      1.24 o
   7  -9   2       31.50       34.12      2.50 o
   8  -9   2      151.79      145.86      6.26 o
   9  -9   2        0.34       -0.94      0.94 o
  10  -9   2       15.48       14.46      1.43 o
  11  -9   2        0.33        0.29      0.86 o
  12  -9   2       22.00       25.51      2.82 o
  -7  -8   2        0.54       -1.10      1.10 o
  -6  -8   2        9.54       12.39      1.49 o
  -5  -8   2        2.17        2.58      1.00 o
  -4  -8   2      123.34      120.13      3.93 o
  -3  -8   2        6.57        6.46      0.78 o
  -2  -8   2       20.18       23.03      1.14 o
  -1  -8   2        5.64        3.21      0.57 o
   0  -8   2      573.33      554.25      9.13 o
   1  -8   2     1275.37     1253.07     20.03 o
   2  -8   2        9.99       10.29      0.54 o
   3  -8   2       61.60       60.43      1.49 o
   4  -8   2       75.53       74.04      2.28 o
   5  -8   2        0.38        1.23      0.71 o
   6  -8   2       89.18      102.23      3.61 o
   7  -8   2       29.14       32.87      2.50 o
   8  -8   2        3.24        5.16      1.25 o
   9  -8   2        0.04       -0.31      0.94 o
  10  -8   2       10.88        8.40      1.64 o
  11  -8   2        0.24        1.17      0.98 o
  12  -8   2        0.08        0.16      1.25 o
  -8  -7   2        5.86        7.98      2.03 o
  -7  -7   2      136.95      138.30      5.16 o
  -6  -7   2        0.74        1.84      0.94 o
  -5  -7   2      334.98      336.97      8.96 o
  -4  -7   2       22.19       22.79      1.44 o
  -3  -7   2       18.10       16.26      0.93 o
  -2  -7   2       87.09       74.51      1.60 o
  -1  -7   2      181.33      189.75      3.01 o
   0  -7   2        1.23        1.06      0.30 o
   1  -7   2        6.38        5.63      0.39 o
   2  -7   2       54.61       58.95      1.21 o
   3  -7   2       29.34       34.76      0.66 o
   4  -7   2      296.30      334.17      6.74 o
   5  -7   2        1.65        1.48      0.46 o
   6  -7   2      107.86       98.55      3.29 o
   7  -7   2       89.78       90.77      4.23 o
   8  -7   2       98.95       94.68      4.70 o
   9  -7   2        2.71        1.88      0.89 o
  10  -7   2       65.31       71.32      4.70 o
  11  -7   2        0.30       -0.78      0.78 o
  12  -7   2       43.98       54.78      3.76 o
  -9  -6   2       14.50       15.81      2.50 o
  -8  -6   2       28.04       29.56      2.05 o
  -7  -6   2       61.47       63.24      2.88 o
  -6  -6   2       83.50       87.01      3.26 o
  -5  -6   2       40.36       35.13      1.61 o
  -4  -6   2        5.91        6.47      0.51 o
  -3  -6   2       63.19       67.88      1.32 o
  -2  -6   2      212.75      239.18      3.69 o
  -1  -6   2      933.27      953.82     13.17 o
   0  -6   2      132.71      156.85      2.62 o
   1  -6   2        2.29       10.76      0.41 o
   2  -6   2     1266.80     1319.77     21.34 o
   3  -6   2      841.39      972.36     18.42 o
   4  -6   2      492.64      556.93     12.53 o
   5  -6   2      299.94      313.51      7.46 o
   6  -6   2      712.66      717.32     16.16 o
   7  -6   2        1.44        1.88      1.10 o
   8  -6   2      793.15      739.32     18.98 o
   9  -6   2       11.95        9.59      1.20 o
  10  -6   2        0.37        0.03      0.78 o
  11  -6   2       36.00       40.75      2.40 o
  12  -6   2        0.45        0.78      1.41 o
  -9  -5   2       14.88       17.28      1.72 o
  -8  -5   2        3.85        4.77      1.22 o
  -7  -5   2       17.62       17.06      1.28 o
  -6  -5   2       38.70       36.08      2.93 o
  -5  -5   2      350.15      330.82      5.78 o
  -4  -5   2      163.84      166.49      2.61 o
  -3  -5   2       81.98       77.75      1.41 o
  -2  -5   2        0.40        0.35      0.24 o
  -1  -5   2      540.97      557.68      7.83 o
   0  -5   2       35.04       35.38      0.81 o
   1  -5   2       87.59       71.97      1.23 o
   2  -5   2        0.88        1.43      0.26 o
   3  -5   2      227.60      233.74      5.53 o
   4  -5   2       60.59       48.15      1.59 o
   5  -5   2        1.83        4.69      0.36 o
   6  -5   2        4.57        6.04      0.56 o
   7  -5   2       30.74       29.78      1.43 o
   8  -5   2       84.09       76.35      3.01 o
   9  -5   2        3.81        4.25      0.98 o
  10  -5   2       76.88       80.38      3.30 o
  11  -5   2        0.31        2.41      1.13 o
  12  -5   2       16.52       20.23      1.92 o
 -10  -4   2        3.37        3.50      1.27 o
  -9  -4   2      131.23      137.10      4.70 o
  -8  -4   2       25.47       25.59      1.55 o
  -7  -4   2      497.82      486.82     10.52 o
  -6  -4   2      351.04      353.47      6.49 o
  -5  -4   2       25.17       30.47      0.88 o
  -4  -4   2        7.74        5.53      0.43 o
  -3  -4   2      716.23      704.27      9.27 o
  -2  -4   2     2721.91     2890.26     39.07 o
  -1  -4   2        0.45        0.81      0.20 o
   0  -4   2      941.88      974.33     13.28 o
   1  -4   2      112.40      132.21      1.94 o
   2  -4   2     1018.94     1101.08     20.63 o
   3  -4   2      529.87      507.68     11.28 o
   4  -4   2      235.31      270.83      5.18 o
   5  -4   2     1018.35     1091.25     16.82 o
   7  -4   2      145.62      148.22      3.56 o
   8  -4   2      133.45      137.63      3.46 o
   9  -4   2        0.48        2.38      0.86 o
  10  -4   2       28.69       37.78      4.77 o
  11  -4   2       11.05       13.29      1.36 o
  12  -4   2        0.08        1.20      3.99 o
 -11  -3   2        9.56        9.08      2.35 o
 -10  -3   2        8.32        9.75      1.25 o
  -9  -3   2        9.50       13.09      1.22 o
  -8  -3   2       70.47       68.73      2.47 o
  -7  -3   2       35.54       34.91      1.44 o
  -6  -3   2       50.89       48.65      1.25 o
  -5  -3   2      158.04      142.74      2.17 o
  -4  -3   2       19.40       19.04      0.56 o
  -3  -3   2     1453.20     1552.95     19.91 o
  -2  -3   2      705.10      717.98      9.88 o
  -1  -3   2       27.07       22.04      0.52 o
   0  -3   2       27.76       22.11      0.53 o
   1  -3   2     4024.27     3964.16     63.59 o
   2  -3   2      482.37      454.43      6.52 o
   3  -3   2       60.53       69.58      2.10 o
   4  -3   2     1120.18     1217.56     21.05 o
   5  -3   2       97.41      100.04      1.76 o
   6  -3   2       55.46       57.03      1.20 o
   7  -3   2       25.65       25.55      1.21 o
   8  -3   2       40.82       33.92      1.41 o
   9  -3   2       38.44       38.03      1.61 o
  10  -3   2       21.05       20.80      1.24 o
  11  -3   2        6.66        8.20      1.22 o
 -11  -2   2       26.36       26.04      1.81 o
 -10  -2   2       50.94       49.93      2.24 o
  -9  -2   2      161.87      155.86      4.27 o
  -8  -2   2      207.44      190.80      4.78 o
  -7  -2   2       12.33       15.74      0.95 o
  -6  -2   2       24.20       31.37      0.84 o
  -5  -2   2     2103.86     2122.93     25.98 o
  -4  -2   2      212.43      198.74      2.73 o
  -3  -2   2       90.35      106.16      1.48 o
  -2  -2   2     3518.13     3687.68     43.64 o
  -1  -2   2     8864.74     8913.89    112.94 o
   0  -2   2     3734.42     3820.15     51.07 o
   1  -2   2     1638.40     1688.00     30.60 o
   2  -2   2     2121.45     2084.66     28.52 o
   3  -2   2      354.84      330.08      5.39 o
   4  -2   2     1516.52     1657.32     21.88 o
   5  -2   2        2.07        4.78      0.48 o
   6  -2   2      285.17      259.96      3.89 o
   7  -2   2        1.11        1.70      0.54 o
   8  -2   2        4.59        0.87      0.53 o
   9  -2   2       24.30       24.96      1.08 o
  10  -2   2        8.95       11.44      0.99 o
  11  -2   2        7.83        8.46      1.27 o
 -12  -1   2       27.47       30.05      3.29 o
 -11  -1   2        9.44       13.33      1.38 o
 -10  -1   2        9.21        9.97      1.13 o
  -9  -1   2        0.30       -0.62      0.62 o
  -8  -1   2      179.99      155.67      3.99 o
  -7  -1   2       17.56       18.79      0.70 o
  -6  -1   2        6.82        7.18      0.53 o
  -5  -1   2        1.30        1.55      0.22 o
  -4  -1   2       88.17       96.24      1.45 o
  -3  -1   2      240.55      215.47      2.96 o
  -2  -1   2     1258.15     1296.25     17.88 o
  -1  -1   2      164.06      198.66      2.88 o
   0  -1   2     5981.64     6063.59     84.71 o
   1  -1   2      550.81      595.41      9.64 o
   2  -1   2      727.02      704.28      9.41 o
   3  -1   2      494.85      552.18      7.47 o
   4  -1   2        7.22        5.80      0.35 o
   5  -1   2       39.49       44.39      1.25 o
   6  -1   2        2.89        1.60      0.33 o
   7  -1   2       18.29       21.07      0.98 o
   8  -1   2      117.99      113.50      2.44 o
   9  -1   2       27.71       30.20      1.20 o
  10  -1   2        1.71        2.32      0.77 o
  11  -1   2        1.12        0.70      1.33 o
 -12   0   2        2.03        3.62      1.00 o
 -11   0   2       32.17       34.27      1.82 o
 -10   0   2       59.01       49.60      2.07 o
  -9   0   2      102.44       95.06      2.88 o
  -8   0   2       21.39       18.23      1.75 o
  -7   0   2      200.64      211.81      3.38 o
  -6   0   2        0.11        0.06      0.14 o
  -5   0   2     1339.30     1412.66     15.38 o
  -4   0   2        2.35        1.64      0.12 o
  -3   0   2      253.58      251.52      4.16 o
  -2   0   2     8255.91     7977.88    136.44 o
  -1   0   2      134.45      113.22      1.31 o
   0   0   2     1235.01     1266.56     15.25 o
   1   0   2    13212.97    12816.84    142.32 o
   2   0   2     5011.87     4874.33     56.51 o
   3   0   2     1285.44     1568.73     19.34 o
   4   0   2      159.96      182.47      2.74 o
   5   0   2       33.93       31.02      0.78 o
   6   0   2        1.68        0.94      0.31 o
   7   0   2       51.07       41.88      1.14 o
   8   0   2       24.98       20.60      0.95 o
   9   0   2       10.27        8.99      1.13 o
  10   0   2        1.31        1.88      1.01 o
 -12   1   2        0.16       -0.34      0.82 o
 -11   1   2        1.92        1.15      0.80 o
 -10   1   2       43.68       43.53      2.17 o
  -9   1   2       29.50       24.79      1.31 o
  -8   1   2      104.30      103.50      2.51 o
  -7   1   2       44.10       46.73      1.04 o
  -6   1   2      559.72      518.20      6.95 o
  -5   1   2        4.76        5.42      0.37 o
  -4   1   2       62.96       54.86      0.93 o
  -3   1   2      185.88      190.20      2.50 o
  -2   1   2     1028.67     1073.26     21.32 o
  -1   1   2     4976.35     4663.65     66.73 o
   0   1   2      745.41      718.68      8.69 o
   1   1   2     2079.75     2097.63     25.49 o
   2   1   2      149.42      181.01      2.32 o
   3   1   2       10.10       11.70      0.37 o
   4   1   2       36.04       41.64      0.85 o
   5   1   2      474.04      446.86      5.99 o
   6   1   2        1.57        1.09      0.41 o
   7   1   2      166.61      161.75      3.55 o
   8   1   2        0.88       -0.19      0.68 o
   9   1   2        0.60       -0.08      0.89 o
  10   1   2        0.15       -0.47      1.25 o
 -13   2   2        0.06        0.16      0.98 o
 -12   2   2       47.83       51.25      2.42 o
 -11   2   2       18.70       21.91      1.22 o
 -10   2   2        0.78       -0.31      0.50 o
  -9   2   2       64.90       62.26      1.79 o
  -8   2   2       52.82       56.45      1.45 o
  -7   2   2       56.09       55.70      1.15 o
  -6   2   2      305.46      338.74      5.07 o
  -5   2   2      790.43      843.71     12.82 o
  -4   2   2      250.19      263.36      3.84 o
  -3   2   2      248.08      217.92      3.38 o
  -2   2   2      640.02      599.70      9.07 o
  -1   2   2    14531.24    13366.29    532.98 o
   0   2   2     5434.62     5114.35     66.22 o
   1   2   2      249.93      222.39      3.24 o
   2   2   2      418.33      375.53      5.04 o
   3   2   2      485.76      419.98      6.01 o
   4   2   2      439.12      473.45      6.55 o
   5   2   2      470.21      442.06      6.59 o
   6   2   2       92.99       90.29      2.11 o
   7   2   2       11.96       13.59      0.93 o
   8   2   2        7.80       10.23      1.33 o
   9   2   2       19.12       20.81      2.66 o
 -13   3   2        2.02        0.00      1.57 o
 -12   3   2        8.80        8.06      0.92 o
 -11   3   2        0.05       -0.28      0.56 o
 -10   3   2       84.90       78.71      2.14 o
  -9   3   2        3.49        2.80      0.57 o
  -8   3   2       66.52       58.12      1.93 o
  -7   3   2       23.85       24.39      0.78 o
  -6   3   2      364.54      402.06      8.13 o
  -5   3   2       11.68       12.19      0.52 o
  -4   3   2     1589.91     1638.93     24.09 o
  -3   3   2        6.20       15.73      0.53 o
  -2   3   2      521.88      620.88      9.87 o
  -1   3   2     4569.38     4821.79     65.01 o
   0   3   2      289.62      348.16      4.60 o
   1   3   2        2.76        3.05      0.23 o
   2   3   2       33.64       39.07      0.77 o
   3   3   2       40.23       39.10      0.86 o
   4   3   2       84.83       79.75      1.58 o
   5   3   2      186.53      169.58      3.21 o
   6   3   2       17.68       20.92      1.08 o
   7   3   2       15.12       14.81      1.49 o
   8   3   2       14.30       19.56      2.50 o
   9   3   2        1.45        0.94      1.72 o
 -13   4   2       10.73       12.40      1.58 o
 -12   4   2       22.48       22.69      1.22 o
 -11   4   2       65.38       64.58      2.24 o
 -10   4   2      167.63      165.76      3.54 o
  -9   4   2       34.56       37.18      1.41 o
  -8   4   2       79.25       86.44      2.07 o
  -7   4   2       57.63       63.53      1.53 o
  -6   4   2       37.44       45.09      1.16 o
  -5   4   2      150.48      144.80      2.45 o
  -4   4   2     2071.10     2148.35     28.44 o
  -3   4   2       38.33       46.02      1.85 o
  -2   4   2      176.49      190.69      4.09 o
  -1   4   2      100.84      105.00      2.08 o
   0   4   2      218.62      219.84      3.21 o
   1   4   2       38.62       33.16      0.69 o
   2   4   2       36.21       36.16      1.05 o
   3   4   2      576.92      535.48      6.91 o
   4   4   2       86.19       87.77      1.73 o
   5   4   2      123.75      127.94      3.34 o
   6   4   2       65.11       70.28      2.87 o
   7   4   2       21.33       22.69      2.50 o
   8   4   2       10.92        8.45      2.03 o
 -13   5   2       15.62       15.45      1.69 o
 -12   5   2       13.73       14.76      1.25 o
 -11   5   2       21.65       21.04      1.23 o
 -10   5   2       47.98       44.70      2.38 o
  -9   5   2      529.90      518.85     10.63 o
  -8   5   2       12.87       13.53      0.84 o
  -7   5   2      131.59      155.46      3.04 o
  -6   5   2       46.80       48.29      1.09 o
  -5   5   2       97.86      142.25      2.20 o
  -4   5   2      225.73      282.67      4.73 o
  -3   5   2      859.09      932.95     12.84 o
  -2   5   2     2212.50     2408.69     40.22 o
  -1   5   2      244.11      270.06      5.56 o
   0   5   2       73.55      108.21      2.07 o
   1   5   2       44.41       50.10      1.02 o
   2   5   2      162.65      159.62      2.61 o
   3   5   2      183.94      199.30      4.48 o
   4   5   2      509.37      515.93     10.50 o
   5   5   2        8.04        7.23      1.11 o
   6   5   2       18.58       19.88      2.50 o
   7   5   2        3.23        5.32      1.88 o
 -14   6   2        2.28        2.72      1.24 o
 -13   6   2        6.54        5.79      1.06 o
 -12   6   2        4.47        5.48      1.11 o
 -11   6   2        0.23       -0.48      0.71 o
 -10   6   2      146.67      149.09      4.34 o
  -9   6   2        0.70        1.02      0.94 o
  -8   6   2       84.73       78.63      1.86 o
  -7   6   2        4.54        4.34      0.42 o
  -6   6   2       10.70       10.93      0.43 o
  -5   6   2      162.26      177.27      2.94 o
  -4   6   2      132.27      157.38      2.56 o
  -3   6   2      591.96      569.32      8.47 o
  -2   6   2       80.16       72.23      1.60 o
  -1   6   2        7.82        5.71      0.47 o
   0   6   2        0.79        0.98      0.36 o
   1   6   2        0.82        0.32      0.34 o
   2   6   2      118.94      116.26      2.91 o
   3   6   2      378.73      371.85      9.74 o
   4   6   2       67.81       68.47      2.88 o
   5   6   2       57.68       51.55      2.49 o
   6   6   2       48.56       48.67      3.76 o
 -14   7   2        4.68        6.38      2.19 o
 -13   7   2        3.31        2.19      0.98 o
 -12   7   2        0.08       -0.70      0.77 o
 -11   7   2       75.74       68.90      4.30 o
 -10   7   2      248.48      241.95      9.39 o
  -9   7   2        0.81        0.53      1.02 o
  -8   7   2      284.74      284.59      4.68 o
  -7   7   2      124.70      128.04      2.15 o
  -6   7   2        1.65        3.86      0.38 o
  -5   7   2       48.35       64.39      1.19 o
  -4   7   2      247.77      264.10      4.08 o
  -3   7   2       10.79       11.74      0.45 o
  -2   7   2      482.51      489.49      8.64 o
  -1   7   2      180.97      182.15      3.61 o
   0   7   2        3.58        6.95      0.55 o
   1   7   2        5.60        5.86      0.64 o
   2   7   2        0.29        1.25      0.77 o
   3   7   2        1.79        0.77      1.33 o
   4   7   2       92.98       93.80      3.60 o
   5   7   2        0.37        0.47      1.41 o
   6   7   2        0.23       -0.78      1.41 o
 -14   8   2        0.21       -1.25      1.25 o
 -13   8   2        4.03        3.91      1.11 o
 -12   8   2       24.70       27.55      2.58 o
 -11   8   2        7.07        7.36      1.57 o
 -10   8   2      147.31      164.33      6.89 o
  -9   8   2        0.57       -0.16      0.94 o
  -8   8   2       52.46       57.13      1.36 o
  -7   8   2       12.15       16.36      0.73 o
  -6   8   2      251.53      266.30      4.04 o
  -5   8   2      172.27      194.98      3.27 o
  -4   8   2      295.80      297.28      4.69 o
  -3   8   2      657.63      651.52     16.67 o
  -2   8   2       23.25       19.88      1.07 o
  -1   8   2      229.40      209.40      4.61 o
   0   8   2        5.55        5.10      0.89 o
   1   8   2        0.20        0.14      0.71 o
   2   8   2       71.80       72.71      2.93 o
   3   8   2       12.48       14.85      1.49 o
   4   8   2       41.26       42.72      3.44 o
   5   8   2        0.61       -0.31      1.41 o
 -13   9   2        4.96        4.07      1.57 o
 -12   9   2       24.20       25.35      1.71 o
 -11   9   2       23.79       22.22      2.19 o
 -10   9   2        0.26       -0.63      0.94 o
  -9   9   2      321.72      296.26     10.96 o
  -8   9   2       31.48       33.95      1.79 o
  -7   9   2      222.74      202.08      3.53 o
  -6   9   2       44.29       38.93      1.07 o
  -5   9   2      279.61      284.97      6.01 o
  -4   9   2       98.19       92.57      2.42 o
  -3   9   2      556.37      536.09     10.70 o
  -2   9   2       35.38       34.31      1.38 o
  -1   9   2       25.07       24.98      1.60 o
   0   9   2       25.67       20.98      1.55 o
   1   9   2        6.12        5.93      1.72 o
   2   9   2       19.68       17.27      2.27 o
   3   9   2       10.62       10.49      1.44 o
   4   9   2       11.24       11.74      2.19 o
 -13  10   2       13.29       17.06      2.35 o
 -12  10   2        0.27        0.47      1.25 o
 -11  10   2        3.72        5.79      1.57 o
 -10  10   2       21.66       18.00      2.03 o
  -9  10   2       11.92       13.30      1.72 o
  -8  10   2       21.94       21.30      1.47 o
  -7  10   2       61.06       63.03      2.52 o
  -6  10   2       25.49       25.42      1.50 o
  -5  10   2      248.85      264.04      5.72 o
  -4  10   2       96.21      100.86      3.82 o
  -3  10   2       85.08       71.24      2.13 o
  -2  10   2       11.09       10.35      2.03 o
  -1  10   2      190.34      179.00      5.52 o
   0  10   2       10.10       11.63      1.33 o
   1  10   2       56.45       63.67      2.93 o
   2  10   2       53.35       66.99      6.42 o
   3  10   2       37.69       35.37      3.44 o
 -13  11   2        0.01        0.47      1.25 o
 -12  11   2        0.83        1.10      1.25 o
 -11  11   2       29.94       33.65      2.82 o
 -10  11   2        0.29       -0.94      0.94 o
  -9  11   2      122.59      116.59      5.32 o
  -8  11   2       65.40       64.22      2.74 o
  -7  11   2       25.18       28.85      1.73 o
  -6  11   2        4.79        4.50      1.17 o
  -5  11   2       54.14       54.73      3.63 o
  -4  11   2       18.11       11.02      1.20 o
  -3  11   2       20.93       18.76      1.54 o
  -2  11   2        1.71       -0.47      0.78 o
  -1  11   2       13.07       10.57      1.31 o
   0  11   2       19.65       15.24      1.60 o
   1  11   2       12.65       15.06      1.66 o
   2  11   2        1.20       -0.63      1.57 o
 -13  12   2        4.56        5.01      1.88 o
 -12  12   2        5.65        6.89      1.72 o
 -11  12   2        2.48        3.76      1.57 o
 -10  12   2       40.20       45.07      3.29 o
  -9  12   2       11.81       13.15      1.88 o
  -8  12   2        5.81        4.51      1.01 o
  -7  12   2        0.05        0.46      1.02 o
  -6  12   2        7.48        7.29      1.33 o
  -5  12   2        7.98        6.89      1.72 o
  -4  12   2        0.06       -1.38      2.19 o
  -3  12   2       15.41       14.08      3.68 o
  -2  12   2       13.17       13.51      1.49 o
  -1  12   2       17.93       20.14      2.03 o
   0  12   2       13.74       18.07      2.27 o
   1  12   2       45.47       47.91      2.88 o
 -12  13   2        3.32        3.29      1.72 o
 -11  13   2        0.85        2.50      1.57 o
 -10  13   2        1.90        2.66      1.41 o
  -9  13   2       29.68       39.13      2.97 o
  -8  13   2       29.74       37.01      2.11 o
  -7  13   2        0.70       -0.63      1.25 o
  -6  13   2        4.86        4.85      1.88 o
  -5  13   2       24.40       24.57      2.82 o
  -4  13   2        0.62       -1.25      1.41 o
  -3  13   2        0.05        0.16      1.41 o
  -2  13   2        7.20        7.71      1.43 o
  -1  13   2       15.79       15.44      1.76 o
 -11  14   2        0.05       -0.31      1.41 o
 -10  14   2        1.64        2.19      1.41 o
  -9  14   2        1.27       -0.31      1.10 o
  -8  14   2        9.88       12.21      2.35 o
  -7  14   2        9.41        6.42      2.03 o
  -6  14   2        0.11        1.88      1.72 o
  -5  14   2        8.78       15.49      2.66 o
  -4  14   2        0.92        0.16      1.57 o
  -3  14   2       22.20       27.39      3.13 o
  -2  14   2        0.59       -1.57      1.57 o
   2 -15   3        0.02       -1.10      1.10 o
   3 -15   3        6.97       11.27      1.88 o
   4 -15   3        1.27        0.47      1.25 o
   5 -15   3        0.07       -0.16      1.25 o
   1 -14   3        0.75        0.88      1.49 o
   2 -14   3        9.78        7.04      1.57 o
   3 -14   3       12.32        9.70      1.72 o
   4 -14   3        1.15        1.57      1.25 o
   6 -14   3        0.03        0.31      1.25 o
   7 -14   3       18.36       18.15      2.19 o
   8 -14   3        0.03        2.66      1.41 o
   9 -14   3        2.54        3.13      1.57 o
  -1 -13   3       39.72       49.61      3.44 o
   0 -13   3       19.34       22.89      1.80 o
   1 -13   3        1.76        2.26      0.98 o
   2 -13   3       29.50       38.66      2.82 o
   3 -13   3        2.94        5.16      1.41 o
   4 -13   3        0.01        1.57      1.10 o
   5 -13   3        4.24        3.91      1.25 o
   6 -13   3        7.80        7.04      1.57 o
   7 -13   3        8.36        9.55      1.72 o
   8 -13   3       10.15       11.11      1.88 o
   9 -13   3        1.99        5.01      1.57 o
  10 -13   3        0.01        1.41      1.41 o
  -3 -12   3        9.60       10.80      2.19 o
  -2 -12   3        4.24        3.07      1.10 o
  -1 -12   3       16.72       10.96      1.72 o
   0 -12   3        9.98        9.65      2.43 o
   1 -12   3      108.11      114.07      7.83 o
   2 -12   3       91.78       96.87      4.70 o
   3 -12   3       85.34       81.54      4.23 o
   4 -12   3       24.53       22.85      2.03 o
   5 -12   3        1.95        2.35      1.25 o
   6 -12   3       21.22       16.12      2.03 o
   8 -12   3        1.04       -0.94      1.10 o
   9 -12   3        0.50        1.88      1.25 o
  10 -12   3       43.75       42.10      3.29 o
  11 -12   3        5.07        5.63      1.88 o
  -4 -11   3        1.98        2.52      1.17 o
  -3 -11   3       47.83       47.66      2.43 o
  -2 -11   3       30.68       30.28      1.88 o
  -1 -11   3       44.22       43.35      1.77 o
   0 -11   3       64.50       57.26      3.36 o
   1 -11   3      118.78      126.60      4.14 o
   2 -11   3       17.77       16.12      1.72 o
   3 -11   3        7.02        8.45      1.41 o
   4 -11   3        5.82        7.98      1.41 o
   5 -11   3      243.74      238.51      9.23 o
   6 -11   3      127.82      127.86      5.79 o
   7 -11   3        5.17        5.01      1.25 o
   8 -11   3        0.09       -0.16      1.10 o
   9 -11   3       14.12       15.96      2.19 o
  10 -11   3        0.00       -0.94      1.10 o
  11 -11   3        2.58        0.16      1.41 o
  -5 -10   3        5.48        5.98      1.33 o
  -4 -10   3       32.62       29.74      1.99 o
  -3 -10   3       35.60       36.56      3.13 o
  -2 -10   3      116.07      110.47      3.01 o
  -1 -10   3       36.01       42.21      1.68 o
   0 -10   3      231.21      224.51      5.08 o
   1 -10   3       53.58       52.92      1.77 o
   2 -10   3      314.73      307.05     11.27 o
   3 -10   3       10.22        8.85      0.85 o
   4 -10   3      127.12      120.44      3.48 o
   5 -10   3       59.62       50.35      2.37 o
   6 -10   3        1.08        1.25      0.94 o
   7 -10   3        4.35        5.16      1.25 o
   8 -10   3        5.96        6.10      1.57 o
   9 -10   3       11.50        7.98      1.57 o
  10 -10   3        0.17        0.63      1.25 o
  11 -10   3       36.59       47.73      3.60 o
  -6  -9   3        0.40       -0.78      1.00 o
  -5  -9   3        8.83       11.15      1.38 o
  -4  -9   3       72.80       80.11      3.15 o
  -3  -9   3        1.37        1.68      1.80 o
  -2  -9   3       58.32       61.90      2.02 o
  -1  -9   3       64.01       63.52      1.98 o
   0  -9   3      547.20      552.58     11.04 o
   1  -9   3        1.05        0.23      0.35 o
   2  -9   3       60.31       59.77      1.61 o
   3  -9   3      271.39      285.63      6.89 o
   4  -9   3      168.69      159.46      4.28 o
   5  -9   3        0.56       -0.70      0.70 o
   6  -9   3       82.77       82.01      4.07 o
   7  -9   3        0.10       -0.94      0.94 o
   8  -9   3       57.59       53.37      3.29 o
   9  -9   3        4.92        5.32      1.41 o
  10  -9   3       17.15       17.59      1.58 o
  11  -9   3        0.01       -0.63      1.10 o
  -7  -8   3       41.99       41.35      2.49 o
  -6  -8   3       88.21       86.84      3.48 o
  -5  -8   3       48.29       49.41      2.43 o
  -4  -8   3      126.43      132.94      5.32 o
  -3  -8   3       25.52       32.03      1.38 o
  -2  -8   3       24.44       25.79      1.20 o
  -1  -8   3      218.65      208.14      3.86 o
   0  -8   3      143.37      130.89      2.57 o
   1  -8   3       60.81       58.01      1.40 o
   2  -8   3      294.08      302.72      5.87 o
   3  -8   3        0.03        0.23      0.40 o
   4  -8   3      295.38      308.23      7.37 o
   5  -8   3        0.30       -0.41      0.41 o
   6  -8   3      330.41      308.15     11.27 o
   7  -8   3       60.99       54.93      3.29 o
   8  -8   3        2.12        1.88      1.10 o
   9  -8   3       63.06       60.11      2.74 o
  10  -8   3       10.53       14.50      2.58 o
  11  -8   3        3.95        2.60      1.20 o
  -8  -7   3        4.38        4.70      1.33 o
  -7  -7   3        0.02       -0.89      0.89 o
  -6  -7   3       17.86       19.47      1.60 o
  -5  -7   3        3.25        1.92      0.82 o
  -4  -7   3       17.98       20.52      2.43 o
  -3  -7   3       55.47       51.46      1.29 o
  -2  -7   3      499.09      527.86      7.61 o
  -1  -7   3       22.11       23.51      0.75 o
   0  -7   3       10.41       15.13      0.63 o
   1  -7   3     1151.59     1173.01     19.10 o
   2  -7   3      270.89      255.27      4.53 o
   3  -7   3      208.20      240.53      5.05 o
   4  -7   3       12.78        9.26      0.76 o
   5  -7   3        7.94        6.58      1.18 o
   6  -7   3       57.60       59.16      3.13 o
   7  -7   3      327.67      313.94     11.58 o
   8  -7   3       74.28       72.46      2.96 o
   9  -7   3        5.48        4.60      1.57 o
  10  -7   3       20.92       19.25      1.69 o
  11  -7   3        1.43        1.28      1.01 o
  -9  -6   3       24.51       27.07      2.97 o
  -8  -6   3        4.98        6.26      1.33 o
  -7  -6   3       68.79       70.41      3.04 o
  -6  -6   3       26.45       23.24      1.55 o
  -5  -6   3      121.39      121.69      3.02 o
  -4  -6   3       37.45       35.06      1.08 o
  -3  -6   3      113.28      123.29      2.18 o
  -2  -6   3      281.77      264.74      4.02 o
  -1  -6   3        3.07        1.57      0.29 o
   0  -6   3        0.04        0.43      0.24 o
   1  -6   3       93.08       91.35      1.82 o
   2  -6   3      146.97      132.77      2.15 o
   3  -6   3       19.47       23.99      0.95 o
   4  -6   3      229.76      223.94      5.50 o
   5  -6   3        0.01       -0.41      0.41 o
   6  -6   3        0.02       -0.16      0.78 o
   7  -6   3        0.33        1.56      1.96 o
   8  -6   3        1.39        1.07      0.75 o
   9  -6   3        5.51        5.54      2.03 o
  10  -6   3        8.75        7.76      1.41 o
  11  -6   3        0.21       -0.35      1.01 o
 -10  -5   3        0.03       -0.94      1.57 o
  -9  -5   3       18.41       20.09      2.97 o
  -8  -5   3       14.36       17.12      1.60 o
  -7  -5   3       82.80       78.20      2.66 o
  -6  -5   3       35.06       28.66      1.22 o
  -5  -5   3      141.93      134.06      2.68 o
  -4  -5   3      104.45      106.98      1.84 o
  -3  -5   3       70.88       73.64      1.43 o
  -2  -5   3       44.80       48.98      1.02 o
  -1  -5   3        3.67        1.36      0.35 o
   0  -5   3      296.33      325.87      5.55 o
   1  -5   3       11.30       20.63      0.57 o
   2  -5   3      136.55      143.40      3.12 o
   3  -5   3      619.66      690.73     15.29 o
   4  -5   3       73.30       73.18      1.92 o
   5  -5   3      107.40      102.07      1.99 o
   6  -5   3      218.01      205.26      4.54 o
   7  -5   3       15.77       22.82      3.21 o
   8  -5   3      239.28      236.46      6.95 o
   9  -5   3        1.39        0.36      0.75 o
  10  -5   3       27.02       28.94      2.03 o
  11  -5   3        6.93        9.56      1.50 o
 -10  -4   3        1.64        2.03      1.11 o
  -9  -4   3       21.41       21.23      1.48 o
  -8  -4   3       32.24       29.64      2.07 o
  -7  -4   3      569.09      582.20     12.31 o
  -6  -4   3       56.95       61.17      1.60 o
  -5  -4   3        0.51        0.55      0.27 o
  -4  -4   3        2.79        6.83      0.36 o
  -3  -4   3      742.54      767.96     10.68 o
  -2  -4   3     2967.59     3174.54     42.87 o
  -1  -4   3      108.66       77.37      1.59 o
   0  -4   3      208.79      208.90      3.64 o
   1  -4   3      502.99      574.39      8.41 o
   2  -4   3      295.21      336.29      7.69 o
   3  -4   3      132.24      138.01      2.11 o
   4  -4   3       27.52       30.20      0.86 o
   5  -4   3        9.70        9.70      0.43 o
   6  -4   3      218.16      216.32      4.82 o
   7  -4   3      105.43       93.66      2.56 o
   8  -4   3      226.45      229.79      6.84 o
   9  -4   3       40.12       38.79      3.52 o
  10  -4   3        0.66       -0.69      0.76 o
  11  -4   3       10.04       10.18      1.28 o
 -11  -3   3       16.64       18.60      1.63 o
 -10  -3   3       33.24       39.76      2.84 o
  -9  -3   3        2.40        2.37      0.87 o
  -8  -3   3       60.24       56.14      3.00 o
  -7  -3   3       79.89       79.28      3.19 o
  -6  -3   3      177.60      184.24      3.20 o
  -5  -3   3      505.52      492.00      6.39 o
  -4  -3   3        7.25        9.73      0.42 o
  -3  -3   3       37.13       31.59      1.04 o
  -2  -3   3       86.70      111.96      2.26 o
  -1  -3   3     1140.70     1238.66     20.08 o
   0  -3   3      208.55      198.38      3.43 o
   1  -3   3       72.71       61.76      0.96 o
   2  -3   3       58.63       43.75      0.71 o
   3  -3   3       22.03       18.35      0.90 o
   4  -3   3        0.54        2.80      0.26 o
   5  -3   3      103.69      105.65      1.84 o
   6  -3   3      520.92      535.85      9.08 o
   7  -3   3       20.31       25.40      1.45 o
   8  -3   3       60.65       52.87      1.90 o
   9  -3   3        0.01       -0.48      1.18 o
  10  -3   3       29.76       38.70      1.94 o
  11  -3   3        3.09        1.63      0.98 o
 -11  -2   3        0.57        2.62      0.94 o
 -10  -2   3       54.15       51.40      2.20 o
  -9  -2   3      359.69      331.80      7.62 o
  -8  -2   3       90.82       94.19      2.96 o
  -7  -2   3        9.65       10.43      0.82 o
  -6  -2   3       51.18       43.61      0.94 o
  -5  -2   3      146.38      144.30      2.10 o
  -4  -2   3      485.08      517.66      7.49 o
  -3  -2   3        0.46        8.94      0.41 o
  -2  -2   3      559.47      572.60      7.89 o
  -1  -2   3      609.62      643.05     10.42 o
   0  -2   3      594.31      612.50     10.00 o
   1  -2   3      197.52      194.13      3.15 o
   2  -2   3        4.31        3.69      0.23 o
   3  -2   3      268.00      264.10      4.59 o
   4  -2   3       24.62       26.67      0.68 o
   5  -2   3       17.62       14.75      0.56 o
   6  -2   3      141.51      133.06      2.71 o
   7  -2   3       13.91        9.08      0.74 o
   8  -2   3        1.50        0.94      0.61 o
   9  -2   3        3.17        3.71      0.65 o
  10  -2   3        5.67        6.17      1.11 o
 -12  -1   3        3.94        4.06      1.10 o
 -11  -1   3        9.28       10.47      1.22 o
 -10  -1   3       16.01       15.80      1.29 o
  -9  -1   3       34.67       32.83      1.62 o
  -8  -1   3       59.46       56.82      2.04 o
  -7  -1   3      364.79      363.01      4.99 o
  -6  -1   3       47.28       48.89      0.85 o
  -5  -1   3      532.06      537.00      6.65 o
  -4  -1   3       56.89       67.11      1.09 o
  -3  -1   3       39.09       37.05      0.79 o
  -2  -1   3    15432.40    14528.86    178.84 o
  -1  -1   3     4772.89     4504.37     71.91 o
   0  -1   3       50.58       49.26      1.06 o
   1  -1   3     2014.12     2159.39     30.36 o
   2  -1   3        0.04        1.79      0.25 o
   3  -1   3     1211.67     1407.57     18.73 o
   4  -1   3        1.60        3.38      0.37 o
   5  -1   3        4.34        6.04      0.40 o
   6  -1   3      268.98      263.20      4.42 o
   7  -1   3      220.08      186.20      3.90 o
   8  -1   3        9.18       10.52      0.78 o
   9  -1   3       35.12       39.03      1.77 o
  10  -1   3        7.94        8.52      1.15 o
 -12   0   3        0.76        0.57      0.85 o
 -11   0   3       70.09       68.61      2.55 o
 -10   0   3       49.21       47.53      2.00 o
  -9   0   3        5.15        4.99      0.78 o
  -8   0   3        0.01       -0.53      0.53 o
  -7   0   3      685.38      678.76      9.58 o
  -6   0   3       75.84       74.57      1.33 o
  -5   0   3      115.21       97.41      1.54 o
  -4   0   3       79.38       80.05      1.39 o
  -3   0   3     1538.43     1508.28     17.91 o
  -2   0   3      844.52      895.29     10.26 o
  -1   0   3     1129.23     1251.40     13.23 o
   0   0   3     1001.64      946.49     11.11 o
   1   0   3     1255.98     1352.07     16.68 o
   2   0   3     1114.17     1204.01     14.90 o
   3   0   3      456.47      452.30      5.82 o
   4   0   3      161.65      165.53      2.56 o
   5   0   3      312.20      303.90      4.42 o
   6   0   3      143.87      120.92      2.17 o
   7   0   3       19.88       16.50      0.87 o
   8   0   3        2.76        2.54      0.58 o
   9   0   3        4.61        5.76      1.27 o
  10   0   3       23.09       28.33      2.97 o
 -13   1   3        1.35        4.18      1.31 o
 -12   1   3        1.06        0.00      0.77 o
 -11   1   3       16.54       14.37      2.24 o
 -10   1   3        1.27        1.52      0.74 o
  -9   1   3       62.02       55.85      2.01 o
  -8   1   3      277.83      283.78      4.98 o
  -7   1   3       38.32       31.23      0.86 o
  -6   1   3      309.74      293.43      4.13 o
  -5   1   3      155.41      159.92      2.34 o
  -4   1   3        8.70        8.34      0.38 o
  -3   1   3     2555.56     2423.73     32.70 o
  -2   1   3      689.81      698.55      9.64 o
  -1   1   3      317.46      393.47      5.38 o
   0   1   3     6844.97     6801.13     78.61 o
   1   1   3      106.85       88.71      1.69 o
   2   1   3      698.36      695.20      8.31 o
   3   1   3      103.18       95.92      1.46 o
   4   1   3       14.84       16.16      0.55 o
   5   1   3      799.32      775.27     10.66 o
   6   1   3        8.81        7.42      0.62 o
   7   1   3        4.62        5.29      0.72 o
   8   1   3        0.14        0.44      0.73 o
   9   1   3       37.17       39.59      3.29 o
 -13   2   3        5.75        4.88      1.31 o
 -12   2   3       15.98       15.23      1.62 o
 -11   2   3       65.58       63.95      2.36 o
 -10   2   3       42.41       45.01      1.56 o
  -9   2   3       72.19       70.18      2.06 o
  -8   2   3        8.09        9.13      0.59 o
  -7   2   3       32.18       29.47      0.81 o
  -6   2   3      115.92      133.04      2.05 o
  -5   2   3      973.49      871.04     21.22 o
  -4   2   3      343.59      375.13      5.22 o
  -3   2   3       70.79       87.19      2.04 o
  -2   2   3      100.97       82.05      1.38 o
  -1   2   3     3997.63     3862.02     83.99 o
   0   2   3       13.83       30.57      0.60 o
   1   2   3     3069.76     2979.67     37.82 o
   2   2   3      353.97      312.30      4.30 o
   3   2   3      673.10      631.08      8.86 o
   4   2   3        0.03        0.55      0.36 o
   5   2   3      375.66      382.89      5.84 o
   6   2   3       11.19        8.56      0.81 o
   7   2   3       12.10       14.27      1.38 o
   8   2   3        0.01       -0.31      1.25 o
   9   2   3       21.55       18.62      2.66 o
 -13   3   3        1.06       -0.16      0.98 o
 -12   3   3        0.01        0.33      0.58 o
 -11   3   3       24.20       23.78      1.17 o
 -10   3   3        4.30        4.14      0.66 o
  -9   3   3      133.30      141.29      3.09 o
  -8   3   3      307.23      282.57      4.55 o
  -7   3   3       15.26       15.90      0.61 o
  -6   3   3      278.03      313.96      6.08 o
  -5   3   3      146.99      150.91      2.54 o
  -4   3   3      603.79      526.72      7.92 o
  -3   3   3      441.03      408.76      5.92 o
  -2   3   3      421.62      482.28      7.12 o
  -1   3   3     3216.20     3169.04     49.38 o
   0   3   3      435.12      452.11      6.18 o
   1   3   3        0.20        0.21      0.22 o
   2   3   3       96.43       85.22      1.47 o
   3   3   3      193.11      203.27      3.05 o
   4   3   3      143.63      135.38      2.40 o
   5   3   3       28.05       23.95      1.23 o
   6   3   3       19.94       16.06      1.38 o
   7   3   3        4.67        2.66      1.41 o
   8   3   3        0.50       -1.41      1.41 o
 -14   4   3       35.05       40.69      4.07 o
 -13   4   3        0.74        1.25      0.69 o
 -12   4   3       30.41       26.33      1.56 o
 -11   4   3        1.33        0.94      0.57 o
 -10   4   3      443.16      406.26      7.48 o
  -9   4   3        2.87        3.45      0.57 o
  -8   4   3      123.02      116.47      2.22 o
  -7   4   3        0.52        0.18      0.28 o
  -6   4   3       13.70        9.17      0.45 o
  -5   4   3       71.96       77.23      1.58 o
  -4   4   3      242.30      225.76      3.46 o
  -3   4   3      426.73      513.77      7.62 o
  -2   4   3     3124.85     3153.16     67.63 o
  -1   4   3      937.16     1109.27     14.97 o
   0   4   3      382.23      374.65      5.33 o
   1   4   3       54.96       55.15      1.04 o
   2   4   3      400.30      378.35      4.97 o
   3   4   3      222.14      212.09      3.40 o
   4   4   3      783.87      756.82     18.53 o
   5   4   3       50.01       52.61      2.43 o
   6   4   3        1.78        1.45      0.94 o
   7   4   3        1.38       -1.25      1.25 o
 -14   5   3        5.53        5.15      1.43 o
 -13   5   3        3.58        4.03      0.97 o
 -12   5   3       11.28       10.63      0.89 o
 -11   5   3        0.86        0.55      0.61 o
 -10   5   3       32.19       34.01      1.41 o
  -9   5   3      182.30      175.68      4.00 o
  -8   5   3        8.00        7.01      0.55 o
  -7   5   3       72.04       84.69      1.69 o
  -6   5   3      336.24      354.75      5.56 o
  -5   5   3      143.72      183.02      2.90 o
  -4   5   3      807.03      764.81     12.26 o
  -3   5   3        0.96        0.66      0.27 o
  -2   5   3       48.51       59.54      1.94 o
  -1   5   3      153.31      156.60      2.56 o
   0   5   3      130.31      123.39      2.77 o
   1   5   3       21.17       26.49      0.68 o
   2   5   3       86.06       78.22      2.12 o
   3   5   3       86.36       85.71      3.10 o
   4   5   3       15.18       14.75      1.33 o
   5   5   3        6.51        8.67      1.27 o
   6   5   3        5.54        7.67      1.88 o
   7   5   3        8.93       11.27      2.19 o
 -14   6   3        0.13       -0.04      1.01 o
 -13   6   3        0.09        0.00      0.74 o
 -12   6   3       19.59       22.61      1.42 o
 -11   6   3       21.49       19.64      1.17 o
 -10   6   3        1.99        3.15      0.62 o
  -9   6   3       82.66       78.60      2.60 o
  -8   6   3      488.04      514.02      8.95 o
  -7   6   3        4.03        4.09      0.44 o
  -6   6   3       12.95       13.83      0.49 o
  -5   6   3       42.53       47.97      1.13 o
  -4   6   3      244.74      316.95      7.30 o
  -3   6   3       93.76      110.02      1.87 o
  -2   6   3      523.43      538.51     11.56 o
  -1   6   3        8.34        9.17      0.48 o
   0   6   3       18.45       17.90      1.02 o
   1   6   3       42.11       43.07      1.99 o
   2   6   3      198.52      187.57      5.48 o
   3   6   3       24.24       22.46      1.60 o
   4   6   3       14.95       17.09      1.55 o
   5   6   3       50.48       50.69      2.60 o
   6   6   3        0.30       -0.31      1.41 o
 -14   7   3        4.29        4.54      1.43 o
 -13   7   3        3.40        0.91      0.75 o
 -12   7   3        2.72        1.23      0.82 o
 -11   7   3       49.36       46.85      2.09 o
 -10   7   3        3.05        3.29      0.75 o
  -9   7   3      121.30      124.79      3.65 o
  -8   7   3        7.73        5.88      0.46 o
  -7   7   3        5.03        4.26      0.37 o
  -6   7   3      202.04      188.90      3.23 o
  -5   7   3       49.82       53.97      1.24 o
  -4   7   3      138.46      125.10      3.71 o
  -3   7   3       10.76       11.16      0.60 o
  -2   7   3      329.43      337.24      6.89 o
  -1   7   3       57.20       59.48      1.57 o
   0   7   3        0.05       -0.49      0.49 o
   1   7   3        4.21        4.47      0.89 o
   2   7   3        0.02       -0.66      0.71 o
   3   7   3        0.60        0.67      0.82 o
   4   7   3        1.22        1.16      0.94 o
   5   7   3        0.53       -0.63      1.41 o
 -14   8   3        3.79        7.01      1.47 o
 -13   8   3        0.03       -0.22      0.94 o
 -12   8   3        7.40        8.43      1.05 o
 -11   8   3        0.00        0.31      0.94 o
 -10   8   3      159.76      154.15      6.42 o
  -9   8   3        1.11       -0.65      0.78 o
  -8   8   3      103.27       92.52      1.74 o
  -7   8   3       60.75       60.08      1.41 o
  -6   8   3      186.28      210.28      4.09 o
  -5   8   3      537.46      554.96      8.39 o
  -4   8   3      145.92      147.57      2.83 o
  -3   8   3      181.28      174.65      3.89 o
  -2   8   3       36.07       34.76      1.50 o
  -1   8   3        0.36        0.03      0.78 o
   0   8   3      153.76      145.46      4.59 o
   1   8   3      112.05      115.12      3.98 o
   2   8   3       45.86       49.67      2.43 o
   3   8   3       11.22       11.82      1.44 o
   4   8   3       32.65       40.69      3.44 o
 -14   9   3        4.42        1.72      1.57 o
 -13   9   3       13.53       12.21      1.31 o
 -12   9   3        1.81        3.76      1.41 o
 -11   9   3        6.42        7.04      1.57 o
 -10   9   3        5.49        2.97      1.25 o
  -9   9   3       10.47        6.10      1.25 o
  -8   9   3      410.98      398.45      6.45 o
  -7   9   3      485.83      466.52      6.84 o
  -6   9   3      379.79      370.50     10.31 o
  -5   9   3      183.56      184.13      5.95 o
  -4   9   3      237.98      234.96      5.18 o
  -3   9   3      123.61      108.16      4.30 o
  -2   9   3       50.23       47.99      2.27 o
  -1   9   3      161.11      147.63      5.56 o
   0   9   3       24.61       20.90      3.91 o
   1   9   3        0.17        0.00      0.77 o
   2   9   3        9.87       11.44      1.44 o
   3   9   3        2.28        1.88      1.11 o
 -14  10   3        0.87        3.60      1.57 o
 -13  10   3        0.24        0.20      1.33 o
 -12  10   3       29.57       38.03      2.97 o
 -11  10   3        9.55        9.23      1.72 o
 -10  10   3        6.36        6.73      1.41 o
  -9  10   3       23.54       18.77      1.43 o
  -8  10   3       19.08       20.28      1.47 o
  -7  10   3        0.02        0.08      0.87 o
  -6  10   3       14.03       12.91      0.93 o
  -5  10   3        1.92        1.15      0.58 o
  -4  10   3        5.42        5.77      1.01 o
  -3  10   3        2.43        0.63      0.77 o
  -2  10   3      105.76       87.15      3.36 o
  -1  10   3        2.30        2.50      1.00 o
   0  10   3       42.57       44.93      3.21 o
   1  10   3        5.93        8.57      1.38 o
   2  10   3       34.76       34.84      2.50 o
 -13  11   3        0.10       -0.47      1.25 o
 -12  11   3        0.36        0.31      1.25 o
 -11  11   3       34.53       39.59      2.97 o
 -10  11   3        1.07       -0.94      0.94 o
  -9  11   3       59.63       57.61      6.34 o
  -8  11   3       11.50       11.71      1.57 o
  -7  11   3      174.28      175.22      5.79 o
  -6  11   3       17.01       15.37      1.01 o
  -5  11   3      101.38       92.17      3.34 o
  -4  11   3        2.10        1.30      1.49 o
  -3  11   3       35.85       36.15      2.03 o
  -2  11   3       17.21       10.36      1.31 o
  -1  11   3        0.39       -0.41      0.94 o
   0  11   3        5.88        5.29      1.88 o
   1  11   3        8.54        8.15      1.44 o
 -13  12   3       18.39       21.60      2.66 o
 -12  12   3       21.17       27.07      2.66 o
 -11  12   3        1.93        1.72      1.25 o
 -10  12   3        0.02       -0.94      0.94 o
  -9  12   3        3.45        3.01      0.98 o
  -8  12   3       18.42       17.02      1.42 o
  -7  12   3        0.10       -0.16      1.25 o
  -6  12   3        5.31        4.38      1.57 o
  -5  12   3        5.11        3.29      0.98 o
  -4  12   3       20.63       19.26      1.65 o
  -3  12   3        3.04        2.74      1.11 o
  -2  12   3       39.08       37.29      6.42 o
  -1  12   3       27.55       28.77      4.23 o
   0  12   3        3.95        3.09      1.27 o
 -12  13   3        5.59        7.67      1.88 o
 -11  13   3        0.04        0.31      1.25 o
 -10  13   3        3.17       -0.47      1.25 o
  -9  13   3       12.68       13.24      1.50 o
  -8  13   3       26.14       24.10      2.97 o
  -7  13   3        0.20        1.10      1.72 o
  -6  13   3        3.68        5.01      1.88 o
  -5  13   3       15.45       16.59      2.50 o
  -4  13   3        5.67       11.58      2.19 o
  -3  13   3        6.46        7.10      1.35 o
  -2  13   3        7.19        6.11      1.35 o
  -1  13   3        1.77        1.65      1.16 o
 -11  14   3        2.67        6.57      1.72 o
  -9  14   3        1.37        0.63      1.72 o
  -8  14   3        1.42       -0.16      1.57 o
  -7  14   3        0.29       -1.41      1.41 o
  -6  14   3        0.55        1.57      1.57 o
  -5  14   3        0.72        0.78      1.57 o
  -4  14   3       12.20       15.18      2.82 o
   3 -15   4        6.34        8.61      1.88 o
   4 -15   4        3.11        3.29      1.41 o
   5 -15   4        0.43       -1.10      1.10 o
   7 -15   4        4.34        3.44      1.72 o
   0 -14   4        6.16        7.04      1.72 o
   1 -14   4        1.78        3.29      1.41 o
   2 -14   4        5.50        8.61      1.72 o
   3 -14   4        8.57        9.55      1.72 o
   4 -14   4        7.40        6.73      1.57 o
   5 -14   4       14.37       14.24      2.03 o
   6 -14   4        0.12       -0.31      1.25 o
   7 -14   4        8.88        9.70      1.88 o
   8 -14   4        2.98        0.16      1.41 o
  -2 -13   4        0.11        0.47      1.25 o
  -1 -13   4       52.28       59.00      3.91 o
   0 -13   4        5.99        7.98      1.72 o
   1 -13   4      127.90      123.64      5.95 o
   2 -13   4        3.35        6.57      1.57 o
   3 -13   4       64.19       74.65      4.23 o
   4 -13   4        2.26        3.91      1.25 o
   5 -13   4        0.67       -0.16      0.94 o
   6 -13   4        3.03        4.54      1.41 o
   7 -13   4       18.22       12.05      1.88 o
   8 -13   4        0.80        0.31      1.10 o
   9 -13   4        0.57       -0.94      1.25 o
  -3 -12   4       16.77       15.34      2.19 o
  -2 -12   4       47.10       52.58      3.60 o
  -1 -12   4        3.66        0.94      1.25 o
   0 -12   4        1.72        2.97      1.41 o
   1 -12   4       13.18       18.31      2.03 o
   2 -12   4        1.71        3.76      1.25 o
   3 -12   4       33.87       30.99      2.50 o
   4 -12   4        4.93        3.91      1.25 o
   5 -12   4        6.75        8.14      1.57 o
   6 -12   4        5.69        4.54      1.41 o
   7 -12   4        1.25        2.66      1.25 o
   8 -12   4       29.93       35.37      2.97 o
   9 -12   4        0.64       -1.10      1.10 o
  10 -12   4       11.58        7.83      1.88 o
  -5 -11   4        1.79        0.63      1.11 o
  -4 -11   4       13.88       13.76      1.55 o
  -3 -11   4       75.90       88.19      7.51 o
  -2 -11   4       24.32       25.82      1.71 o
  -1 -11   4        7.19        4.20      1.05 o
   0 -11   4       73.64       79.97      4.23 o
   1 -11   4      133.69      121.91      5.63 o
   2 -11   4       26.45       24.73      2.19 o
   3 -11   4      115.35      122.70      5.48 o
   4 -11   4        0.08       -0.94      0.94 o
   5 -11   4       12.75       10.64      1.57 o
   6 -11   4       18.92       17.22      1.88 o
   7 -11   4        0.60        0.63      1.10 o
   8 -11   4        1.88        4.07      1.57 o
   9 -11   4       21.39       26.92      2.66 o
  10 -11   4        3.12        4.23      1.57 o
  -6 -10   4        0.22       -0.48      2.03 o
  -5 -10   4       92.60      103.70      3.87 o
  -4 -10   4       81.61       89.21      3.43 o
  -3 -10   4        2.22        1.27      1.02 o
  -2 -10   4       29.19       27.31      1.66 o
  -1 -10   4       47.95       47.56      2.66 o
   0 -10   4      135.50      118.50      8.14 o
   1 -10   4       10.98        8.61      1.41 o
   2 -10   4      207.64      217.79      5.59 o
   3 -10   4       13.17       11.88      1.01 o
   4 -10   4       91.11       81.69      4.07 o
   5 -10   4        0.01        0.00      0.78 o
   6 -10   4        0.00        0.31      0.94 o
   7 -10   4       12.67       10.96      1.72 o
   8 -10   4        2.44        1.41      1.10 o
   9 -10   4        5.05        4.07      1.41 o
  10 -10   4       24.37       25.89      2.03 o
  11 -10   4        0.01        0.94      1.41 o
  -7  -9   4       12.29        8.92      2.19 o
  -6  -9   4       75.06       74.30      8.22 o
  -5  -9   4        0.44       -0.23      1.17 o
  -4  -9   4       19.73       24.26      1.66 o
  -3  -9   4        0.73        1.64      0.77 o
  -2  -9   4       20.97       19.30      1.08 o
  -1  -9   4       86.04       83.71      2.35 o
   0  -9   4      159.29      147.26      3.29 o
   1  -9   4      251.76      261.93      5.27 o
   2  -9   4       16.04       14.92      1.02 o
   3  -9   4      374.99      370.63      8.82 o
   4  -9   4       12.54        9.57      1.49 o
   5  -9   4       64.16       58.53      3.29 o
   6  -9   4      215.63      214.56      8.45 o
   7  -9   4       30.43       31.93      2.50 o
   8  -9   4        0.94       -0.31      0.94 o
   9  -9   4       27.69       29.30      1.98 o
  10  -9   4       13.66       10.91      1.47 o
  11  -9   4        1.51        1.25      1.57 o
  -8  -8   4        1.66        1.72      1.72 o
  -7  -8   4       59.36       64.08      3.04 o
  -6  -8   4       15.89       17.06      1.55 o
  -5  -8   4       22.47       19.56      1.96 o
  -4  -8   4      203.92      199.44      5.70 o
  -3  -8   4      119.92      131.17      4.32 o
  -2  -8   4      199.69      203.62      3.84 o
  -1  -8   4        2.79        4.68      0.50 o
   0  -8   4      290.84      263.08      5.29 o
   1  -8   4        0.06        0.31      0.32 o
   2  -8   4       88.22       74.43      2.37 o
   3  -8   4        1.18        3.95      0.71 o
   4  -8   4      190.95      181.07      4.77 o
   5  -8   4        5.18        5.48      1.10 o
   6  -8   4        2.30        1.25      0.94 o
   7  -8   4      116.83      117.38      5.48 o
   8  -8   4        7.13        3.94      0.98 o
   9  -8   4        1.78        0.49      0.86 o
  10  -8   4        0.01        0.43      0.92 o
  11  -8   4        7.63        9.08      2.03 o
  -8  -7   4        4.15        2.82      1.16 o
  -7  -7   4       96.74       98.39      3.76 o
  -6  -7   4       22.39       27.13      1.82 o
  -5  -7   4       14.81       15.27      1.33 o
  -4  -7   4        3.98        3.34      0.61 o
  -3  -7   4       12.20       13.35      0.68 o
  -2  -7   4        0.05        0.84      0.38 o
  -1  -7   4        1.25        1.39      0.36 o
   0  -7   4      188.47      181.87      3.39 o
   1  -7   4      151.86      144.23      2.75 o
   2  -7   4      286.25      295.29      5.71 o
   3  -7   4       32.52       40.30      2.27 o
   4  -7   4        0.62        1.03      0.46 o
   5  -7   4        2.80        2.50      0.94 o
   6  -7   4       10.60       12.36      1.57 o
   7  -7   4       15.26       17.84      1.88 o
   8  -7   4        1.35        4.10      1.25 o
   9  -7   4        7.55        6.36      1.25 o
  10  -7   4        5.45        5.93      1.18 o
  11  -7   4        7.67        3.76      1.72 o
  -9  -6   4       30.57       30.42      2.16 o
  -8  -6   4        6.42        7.60      1.27 o
  -7  -6   4       27.73       31.20      1.93 o
  -6  -6   4      152.45      154.54      4.70 o
  -5  -6   4       21.90       28.10      1.25 o
  -4  -6   4       10.68       11.27      0.61 o
  -3  -6   4       19.43       16.97      0.66 o
  -2  -6   4       20.40       18.04      0.72 o
  -1  -6   4        6.33        5.57      0.45 o
   0  -6   4      113.17      117.26      2.37 o
   1  -6   4       67.94       65.53      1.56 o
   2  -6   4      153.27      153.81      3.98 o
   3  -6   4      231.33      234.57      5.73 o
   4  -6   4      228.08      233.36      5.85 o
   5  -6   4        9.26       10.80      1.25 o
   6  -6   4     1112.67     1070.31     35.21 o
   7  -6   4        4.23        2.30      0.90 o
   8  -6   4        0.38       -0.47      0.78 o
   9  -6   4       28.12       18.64      2.82 o
  10  -6   4       17.23       18.07      1.73 o
  11  -6   4        7.61        7.20      1.88 o
 -10  -5   4        1.40        0.16      1.72 o
  -9  -5   4        1.56        0.99      1.05 o
  -8  -5   4        0.39        0.09      0.72 o
  -7  -5   4        0.24        0.23      1.09 o
  -6  -5   4       14.28       17.79      0.96 o
  -5  -5   4       37.90       38.70      1.13 o
  -4  -5   4      302.37      285.55      4.37 o
  -3  -5   4       54.16       65.73      1.48 o
  -2  -5   4      431.27      480.48      7.53 o
  -1  -5   4       67.39       77.90      1.69 o
   0  -5   4     1773.87     1834.72     29.67 o
   1  -5   4       17.76       15.64      0.58 o
   2  -5   4        0.24        0.64      0.34 o
   3  -5   4       18.13       20.32      0.99 o
   4  -5   4        0.42        2.82      0.39 o
   5  -5   4      176.42      177.41      3.34 o
   6  -5   4       57.23       47.26      2.11 o
   7  -5   4      218.49      199.85      6.01 o
   8  -5   4       12.14       10.90      1.27 o
   9  -5   4       42.24       46.23      2.44 o
  10  -5   4       30.10       32.07      2.14 o
  11  -5   4       47.81       57.92      9.47 o
 -11  -4   4       47.67       45.54      4.07 o
 -10  -4   4        8.50        8.97      1.21 o
  -9  -4   4        6.54        9.31      1.10 o
  -8  -4   4       24.39       21.74      2.07 o
  -7  -4   4       95.49      100.09      3.01 o
  -6  -4   4      330.09      319.03      5.50 o
  -5  -4   4        7.04       10.12      0.52 o
  -4  -4   4        7.28        4.86      0.46 o
  -3  -4   4       87.97       89.35      1.81 o
  -2  -4   4        5.85        7.83      0.43 o
  -1  -4   4      502.78      574.07     11.63 o
   0  -4   4       16.48       12.36      0.49 o
   1  -4   4       75.29       90.21      1.67 o
   2  -4   4       44.62       51.65      1.25 o
   3  -4   4      171.56      195.42      3.32 o
   4  -4   4      314.69      335.51      5.08 o
   5  -4   4       36.59       37.40      1.01 o
   6  -4   4      297.29      295.50      6.36 o
   7  -4   4      142.27      130.98      4.36 o
   8  -4   4       59.75       61.90      2.74 o
   9  -4   4        2.74        3.80      1.13 o
  10  -4   4        0.90        2.05      1.10 o
 -11  -3   4       13.00       13.78      1.81 o
 -10  -3   4        0.00       -0.74      0.74 o
  -9  -3   4       38.83       38.96      1.92 o
  -8  -3   4       22.42       21.88      2.47 o
  -7  -3   4       32.42       33.05      1.87 o
  -6  -3   4       57.56       52.67      1.25 o
  -5  -3   4       10.59       14.94      0.64 o
  -4  -3   4      483.93      491.65      6.57 o
  -3  -3   4       56.35       59.80      1.32 o
  -2  -3   4     4172.41     4286.50     62.98 o
  -1  -3   4      129.62      117.10      2.20 o
   0  -3   4      271.69      261.28      4.48 o
   1  -3   4        6.20        8.59      0.39 o
   2  -3   4      209.22      180.38      3.03 o
   3  -3   4      461.82      514.32      7.56 o
   4  -3   4      299.07      324.47      4.95 o
   5  -3   4        9.92        9.55      0.54 o
   6  -3   4       13.30       15.20      0.76 o
   7  -3   4       47.07       49.22      1.81 o
   8  -3   4       79.27       87.03      2.80 o
   9  -3   4        0.57        0.70      0.82 o
  10  -3   4       73.16       83.38      2.60 o
 -12  -2   4        2.65        3.29      2.19 o
 -11  -2   4        0.32        1.07      0.81 o
 -10  -2   4        3.92        3.68      0.85 o
  -9  -2   4      112.31      110.63      4.12 o
  -8  -2   4      217.15      194.76      4.81 o
  -7  -2   4     1036.18     1072.40     16.51 o
  -6  -2   4      281.93      285.54      4.26 o
  -5  -2   4       48.22       41.53      0.93 o
  -4  -2   4       11.11        8.80      0.45 o
  -3  -2   4     7399.47     7643.50    102.73 o
  -2  -2   4     5787.25     6039.20     88.58 o
  -1  -2   4     2406.77     2562.38     36.04 o
   0  -2   4      242.55      237.83      3.48 o
   1  -2   4      199.82      231.50      3.77 o
   2  -2   4       19.34       19.39      0.72 o
   3  -2   4      629.07      589.94      8.63 o
   4  -2   4        0.26        1.08      0.55 o
   5  -2   4       12.17       16.76      0.72 o
   6  -2   4      349.97      351.92      5.71 o
   7  -2   4        7.72        6.59      0.71 o
   8  -2   4       30.35       37.96      2.10 o
   9  -2   4        2.83        2.42      0.75 o
  10  -2   4        6.61        9.80      2.03 o
 -12  -1   4        1.93        1.49      0.96 o
 -11  -1   4        0.30        0.08      0.80 o
 -10  -1   4       13.85       14.52      1.61 o
  -9  -1   4        3.03        3.07      0.78 o
  -8  -1   4       50.20       43.66      1.74 o
  -7  -1   4      173.99      160.42      2.68 o
  -6  -1   4        2.87        2.79      0.29 o
  -5  -1   4      343.32      347.07      4.62 o
  -4  -1   4      136.54      146.46      2.43 o
  -3  -1   4       57.99       56.40      0.87 o
  -2  -1   4     4829.76     5088.14     62.10 o
  -1  -1   4      660.97      635.52      8.30 o
   0  -1   4      494.02      454.86      7.64 o
   1  -1   4      109.04       98.02      1.63 o
   2  -1   4      904.65      896.28     12.05 o
   3  -1   4      188.08      208.09      3.12 o
   4  -1   4      355.20      370.01      4.95 o
   5  -1   4        5.86        6.28      0.48 o
   6  -1   4      415.13      383.63      6.21 o
   7  -1   4        2.28        3.69      0.66 o
   8  -1   4       24.27       21.33      1.04 o
   9  -1   4       17.78       25.59      1.28 o
 -13   0   4        7.12        5.32      2.19 o
 -12   0   4        0.01       -0.80      0.80 o
 -11   0   4        4.06        1.94      0.83 o
 -10   0   4       65.23       57.94      2.18 o
  -9   0   4      285.30      261.09      6.05 o
  -8   0   4        6.85        7.06      0.80 o
  -7   0   4      148.74      144.43      2.58 o
  -6   0   4      363.65      369.98      5.61 o
  -5   0   4      266.49      244.14      4.01 o
  -4   0   4      109.67      100.29      1.47 o
  -3   0   4     1289.99     1241.59     22.53 o
  -2   0   4      150.08      136.74      1.95 o
  -1   0   4     1726.32     1847.67     20.22 o
   0   0   4      167.10      197.03      2.49 o
   1   0   4      127.45      111.24      1.61 o
   2   0   4       66.36       53.69      0.95 o
   3   0   4      904.92      850.98     10.74 o
   4   0   4       76.34       64.65      1.29 o
   5   0   4      223.88      228.86      3.70 o
   6   0   4        8.97        5.17      0.62 o
   7   0   4        2.34        3.34      0.57 o
   8   0   4        4.80        7.18      1.16 o
   9   0   4       10.02        9.39      2.03 o
 -13   1   4        2.85        4.13      2.03 o
 -12   1   4        1.15        1.14      0.83 o
 -11   1   4        6.23        5.21      0.93 o
 -10   1   4        2.21        4.08      0.81 o
  -9   1   4      165.41      145.36      3.72 o
  -8   1   4      221.72      210.52      4.83 o
  -7   1   4      148.12      140.00      2.45 o
  -6   1   4      130.36      141.92      4.00 o
  -5   1   4       68.78       66.80      1.14 o
  -4   1   4      307.19      314.04      5.64 o
  -3   1   4      252.43      237.33      3.81 o
  -2   1   4      240.63      233.63      2.78 o
  -1   1   4      394.55      470.33      6.14 o
   0   1   4     2879.02     2953.00     34.34 o
   1   1   4       27.39       27.90      0.58 o
   2   1   4      886.63      896.79     10.72 o
   3   1   4      196.60      216.09      2.91 o
   4   1   4       50.86       50.80      1.11 o
   5   1   4       81.16       79.89      1.71 o
   6   1   4       96.35       96.45      2.16 o
   7   1   4       53.41       55.63      2.60 o
   8   1   4        1.99        1.25      1.00 o
   9   1   4       39.51       48.05      3.91 o
 -13   2   4       18.41       18.66      3.13 o
 -12   2   4        1.95        3.61      0.93 o
 -11   2   4       23.64       28.31      1.87 o
 -10   2   4       82.46       79.32      2.52 o
  -9   2   4        0.73       -0.39      0.52 o
  -8   2   4        4.58        5.52      0.46 o
  -7   2   4      132.10      125.45      2.03 o
  -6   2   4      531.08      569.00      7.00 o
  -5   2   4        1.94        0.61      0.24 o
  -4   2   4      507.51      518.62     10.63 o
  -3   2   4       78.60       79.24      1.71 o
  -2   2   4      865.30      903.13     12.64 o
  -1   2   4     1028.34     1122.86     17.57 o
   0   2   4       53.98       81.04      1.28 o
   1   2   4     1386.22     1417.60     16.88 o
   2   2   4      102.93       99.27      1.58 o
   3   2   4      766.22      771.61     10.79 o
   4   2   4        1.29        3.59      0.47 o
   5   2   4      233.82      234.69      4.41 o
   6   2   4        0.94        1.02      0.77 o
   7   2   4       20.84       18.85      2.43 o
   8   2   4        7.61        8.14      2.03 o
 -14   3   4        5.05       10.28      2.50 o
 -13   3   4        0.65        0.14      0.85 o
 -12   3   4        7.80       11.38      1.15 o
 -11   3   4      164.67      156.89      3.95 o
 -10   3   4      210.60      185.63      3.84 o
  -9   3   4       92.79       86.01      2.09 o
  -8   3   4      433.98      466.35      6.76 o
  -7   3   4      335.10      378.04      5.55 o
  -6   3   4      290.44      296.91      4.85 o
  -5   3   4        4.69        5.93      0.33 o
  -4   3   4       25.24       15.45      0.48 o
  -3   3   4     3007.42     2931.53     35.59 o
  -2   3   4        1.13        2.34      0.26 o
  -1   3   4     1558.68     1625.16     24.41 o
   0   3   4     1926.35     1914.08     24.42 o
   1   3   4      736.38      813.75     10.61 o
   2   3   4      605.57      638.77      8.51 o
   3   3   4      513.21      503.88      7.32 o
   4   3   4       36.69       33.86      1.88 o
   5   3   4       33.26       32.01      1.88 o
   6   3   4        0.00        0.26      0.82 o
   7   3   4        4.35        5.01      1.72 o
   8   3   4        6.81        5.63      2.03 o
 -14   4   4       31.99       40.06      4.07 o
 -13   4   4        3.56        1.80      0.71 o
 -12   4   4        5.33        7.13      0.97 o
 -11   4   4       32.72       32.94      1.34 o
 -10   4   4      166.86      163.59      3.47 o
  -9   4   4        4.74        4.82      0.61 o
  -8   4   4       10.89        7.68      0.83 o
  -7   4   4      461.11      461.53      8.64 o
  -6   4   4      484.73      573.77      9.37 o
  -5   4   4      138.14      141.94      2.23 o
  -4   4   4      100.28       89.12      1.86 o
  -3   4   4        1.55        1.38      0.21 o
  -2   4   4      471.44      521.85      8.67 o
  -1   4   4      153.67      164.78      2.81 o
   0   4   4      171.36      156.89      2.43 o
   1   4   4      900.91      848.15     11.11 o
   2   4   4       19.11       14.81      0.70 o
   3   4   4      264.46      267.64      7.41 o
   4   4   4       33.22       28.28      2.27 o
   5   4   4       71.47       75.28      3.10 o
   6   4   4        1.82        0.61      0.94 o
   7   4   4       34.35       31.93      3.13 o
 -14   5   4        2.72        4.09      1.35 o
 -13   5   4        9.35        6.71      0.87 o
 -12   5   4       38.94       33.99      1.40 o
 -11   5   4      116.80      108.73      2.63 o
 -10   5   4       19.52       18.88      0.93 o
  -9   5   4       36.51       34.95      1.22 o
  -8   5   4        4.20        5.96      0.77 o
  -7   5   4       39.31       38.88      1.17 o
  -6   5   4       31.24       32.61      0.84 o
  -5   5   4      252.09      275.59      6.87 o
  -4   5   4      414.59      406.44      7.90 o
  -3   5   4      284.24      275.92      5.33 o
  -2   5   4       23.11       21.44      0.79 o
  -1   5   4      768.54      823.29     14.27 o
   0   5   4      306.56      308.57      5.51 o
   1   5   4      180.30      158.99      4.03 o
   2   5   4      289.32      249.80      7.36 o
   3   5   4       44.85       37.57      1.99 o
   4   5   4        1.34        0.93      0.82 o
   5   5   4       20.61       18.79      2.11 o
   6   5   4        2.42        2.82      1.72 o
 -14   6   4        4.27        2.48      1.20 o
 -13   6   4        3.95        3.63      0.91 o
 -12   6   4       38.25       34.44      1.41 o
 -11   6   4        0.68        0.37      0.57 o
 -10   6   4      159.93      167.32      3.88 o
  -9   6   4       69.56       73.85      2.55 o
  -8   6   4      186.50      194.30      3.62 o
  -7   6   4        0.67        0.52      0.29 o
  -6   6   4      175.51      173.16      2.86 o
  -5   6   4      141.78      143.26      2.80 o
  -4   6   4      330.13      371.10      9.55 o
  -3   6   4      101.88       92.20      1.77 o
  -2   6   4      257.74      264.00      5.05 o
  -1   6   4       65.23       60.31      2.00 o
   0   6   4       10.65       11.78      2.00 o
   1   6   4       24.86       27.15      1.66 o
   2   6   4        9.05        8.52      1.16 o
   3   6   4       86.57       84.90      3.32 o
   4   6   4        0.25        0.55      1.25 o
   5   6   4       11.40       16.49      1.66 o
 -14   7   4        1.85        0.65      1.05 o
 -13   7   4        8.10        8.74      1.19 o
 -12   7   4       10.82       11.18      1.20 o
 -11   7   4       86.22       78.01      2.28 o
 -10   7   4       18.07       21.21      1.57 o
  -9   7   4      262.46      256.45      4.78 o
  -8   7   4        0.03        0.02      0.33 o
  -7   7   4        0.25        0.38      0.30 o
  -6   7   4       69.52       73.10      1.63 o
  -5   7   4      163.41      165.02      2.96 o
  -4   7   4      196.19      175.79      4.32 o
  -3   7   4        8.49       14.65      1.09 o
  -2   7   4       33.35       34.95      1.46 o
  -1   7   4       37.78       39.17      1.61 o
   0   7   4      150.50      146.36      4.53 o
   1   7   4       84.59       72.27      2.93 o
   2   7   4        5.81        5.69      1.11 o
   3   7   4       57.08       70.42      5.87 o
   4   7   4        0.65        1.14      1.72 o
 -14   8   4        1.71        2.65      1.20 o
 -13   8   4        0.33        0.86      0.82 o
 -12   8   4        5.76        5.97      1.10 o
 -11   8   4       35.29       31.14      2.50 o
 -10   8   4       72.80       79.45      2.26 o
  -9   8   4      133.02      121.13      2.65 o
  -8   8   4      181.29      168.13      2.94 o
  -7   8   4        2.62        1.21      0.54 o
  -6   8   4      697.69      699.08     15.19 o
  -5   8   4        3.63        4.96      0.58 o
  -4   8   4      149.46      130.09      4.03 o
  -3   8   4        7.90        4.30      0.75 o
  -2   8   4       80.40       75.86      2.87 o
  -1   8   4       29.78       22.99      1.60 o
   0   8   4       21.42       18.76      1.49 o
   1   8   4        1.01        1.25      0.89 o
   2   8   4        6.77        9.63      1.38 o
   3   8   4       27.18       29.43      2.10 o
 -14   9   4        3.40        2.80      1.20 o
 -13   9   4        2.18       -0.07      1.10 o
 -12   9   4        5.40        5.01      1.41 o
 -11   9   4       35.83       30.36      2.50 o
 -10   9   4        0.33       -0.78      0.78 o
  -9   9   4       41.77       35.53      1.36 o
  -8   9   4        1.17        1.39      1.22 o
  -7   9   4        1.60        0.92      0.60 o
  -6   9   4        1.23        0.93      0.66 o
  -5   9   4       82.01       64.02      3.36 o
  -4   9   4        9.22        7.24      1.25 o
  -3   9   4       26.31       19.07      1.43 o
  -2   9   4      130.87      127.36      4.20 o
  -1   9   4       18.79       17.55      2.50 o
   0   9   4       41.09       35.62      2.10 o
   1   9   4       17.11       21.79      1.77 o
   2   9   4        0.61       -0.16      1.00 o
   3   9   4        3.87        1.79      1.80 o
 -14  10   4        4.99        6.26      1.88 o
 -13  10   4        2.34        1.25      1.25 o
 -12  10   4       36.91       44.29      3.13 o
 -11  10   4        9.65        8.92      1.72 o
 -10  10   4        7.96        8.53      1.13 o
  -9  10   4       32.04       34.28      1.88 o
  -8  10   4       87.90       90.40      2.53 o
  -7  10   4       17.40       18.37      1.06 o
  -6  10   4      118.91      122.36      4.01 o
  -5  10   4       39.12       38.90      2.03 o
  -4  10   4       29.48       30.95      1.92 o
  -3  10   4        5.36        2.03      1.00 o
  -2  10   4       12.56        9.77      1.88 o
  -1  10   4        8.38        6.25      1.16 o
   0  10   4       69.85       77.70      5.09 o
   1  10   4        7.63        7.71      1.38 o
   2  10   4       40.17       54.60      2.93 o
 -13  11   4        5.68        4.85      1.72 o
 -12  11   4        0.19        1.72      1.41 o
 -11  11   4        2.90        4.70      1.41 o
 -10  11   4       21.67       24.55      3.13 o
  -9  11   4       12.65       14.46      3.29 o
  -8  11   4       70.64       62.51      6.42 o
  -7  11   4      195.61      185.62      5.55 o
  -6  11   4        0.83        0.62      1.02 o
  -5  11   4       17.61       17.28      1.47 o
  -4  11   4      101.99      100.32      5.48 o
  -3  11   4       28.55       22.13      1.76 o
  -2  11   4        1.71        1.69      1.05 o
  -1  11   4        2.44        3.36      1.11 o
   0  11   4        0.89        1.77      1.16 o
   1  11   4        0.73        0.16      1.72 o
 -13  12   4       21.44       29.74      2.82 o
 -12  12   4        1.35        1.41      1.25 o
 -11  12   4        1.82        3.13      1.41 o
 -10  12   4        0.23       -0.86      0.86 o
  -9  12   4        2.78        3.76      1.57 o
  -8  12   4        0.01       -0.63      1.25 o
  -7  12   4        2.54        3.44      1.72 o
  -6  12   4        0.63        1.15      1.02 o
  -5  12   4        6.92       10.39      1.49 o
  -4  12   4       33.44       32.91      2.14 o
  -3  12   4        2.12        1.35      1.05 o
  -2  12   4       34.47       32.12      2.20 o
  -1  12   4        4.84        4.25      1.57 o
 -12  13   4        0.25        1.41      1.41 o
 -11  13   4       12.49       17.37      2.19 o
 -10  13   4        0.88        1.88      1.72 o
  -9  13   4       12.33        8.29      2.19 o
  -8  13   4        0.23       -1.41      1.57 o
  -7  13   4        6.62        7.36      2.03 o
  -6  13   4        6.36        5.01      1.88 o
  -5  13   4        4.51        2.66      1.72 o
  -4  13   4        2.44        2.50      1.27 o
  -3  13   4        0.00       -0.49      0.98 o
  -2  13   4        7.46        8.91      1.60 o
 -10  14   4        3.91        8.14      2.19 o
  -9  14   4        1.19        2.03      1.72 o
  -8  14   4        2.64        1.88      1.88 o
  -7  14   4        0.12        0.31      1.72 o
  -6  14   4        0.48        0.00      1.72 o
  -5  14   4        4.56        6.10      2.03 o
   3 -15   5        1.63        1.57      1.41 o
   4 -15   5        7.03        9.70      1.88 o
   5 -15   5        0.32       -0.63      1.25 o
   0 -14   5        1.74        1.41      1.25 o
   1 -14   5        2.37        0.94      1.41 o
   2 -14   5       47.69       46.48      3.44 o
   3 -14   5       10.67       10.64      1.88 o
   4 -14   5        5.41        8.14      1.72 o
   5 -14   5        7.67        8.61      1.72 o
   7 -14   5        5.01        6.57      1.88 o
   8 -14   5        6.12        6.10      1.88 o
  -2 -13   5       10.13        9.08      2.03 o
  -1 -13   5       11.59       13.30      2.03 o
   0 -13   5        1.80        4.70      1.57 o
   1 -13   5        1.27        6.10      1.57 o
   2 -13   5        7.99        7.20      1.57 o
   3 -13   5        0.16        0.16      1.10 o
   4 -13   5        9.53       10.49      1.88 o
   5 -13   5        0.07        1.25      1.10 o
   7 -13   5        0.63        1.57      1.41 o
   8 -13   5        0.05       -0.16      1.41 o
   9 -13   5        0.45       -0.16      1.41 o
  -4 -12   5        3.20        4.70      1.88 o
  -3 -12   5       38.66       43.04      3.44 o
  -2 -12   5       14.09       15.18      2.19 o
  -1 -12   5        5.78        6.26      1.57 o
   0 -12   5       55.33       53.37      3.60 o
   1 -12   5       17.05       23.16      2.35 o
   2 -12   5        0.06       -0.16      0.94 o
   3 -12   5        5.22        3.60      1.41 o
   4 -12   5       32.50       29.89      2.50 o
   5 -12   5       19.86       14.71      1.88 o
   6 -12   5        2.85       -0.94      0.94 o
   7 -12   5        0.06       -0.16      1.10 o
   8 -12   5       29.01       25.20      2.50 o
   9 -12   5       10.71       16.28      2.35 o
  -5 -11   5       45.32       56.01      2.88 o
  -4 -11   5       23.45       23.89      1.88 o
  -3 -11   5        9.17       10.41      1.33 o
  -2 -11   5        2.45        1.41      1.25 o
  -1 -11   5       21.43       21.75      2.35 o
   0 -11   5        0.55        2.50      1.25 o
   1 -11   5       38.57       38.34      2.82 o
   2 -11   5       11.09        9.55      1.57 o
   3 -11   5       47.92       47.11      2.97 o
   4 -11   5       47.90       49.45      3.13 o
   6 -11   5       25.35       17.68      2.03 o
   7 -11   5       35.25       37.56      2.97 o
   8 -11   5        1.60        2.19      1.41 o
   9 -11   5        3.97        3.91      1.72 o
  10 -11   5        0.51       -1.10      1.25 o
  -6 -10   5       14.43       13.44      1.66 o
  -5 -10   5       19.31       19.88      2.90 o
  -4 -10   5        4.74        4.37      1.05 o
  -3 -10   5        8.44        4.70      1.02 o
  -2 -10   5       21.30       20.02      1.72 o
  -1 -10   5        0.53       -0.39      0.55 o
   0 -10   5       30.88       34.27      2.66 o
   1 -10   5       82.64       78.20      3.20 o
   2 -10   5        4.22        6.50      1.33 o
   3 -10   5       16.47       13.62      1.57 o
   4 -10   5        0.16        0.31      0.78 o
   5 -10   5       53.86       48.83      3.13 o
   6 -10   5        0.03       -0.78      0.78 o
   7 -10   5       38.61       39.28      2.82 o
   8 -10   5       21.01       20.50      2.19 o
   9 -10   5        0.20       -0.37      0.90 o
  10 -10   5        4.74        4.85      1.72 o
  -7  -9   5       22.78       28.84      2.10 o
  -6  -9   5        7.26       11.42      3.83 o
  -5  -9   5        2.88        3.56      1.02 o
  -4  -9   5        2.16        1.31      0.82 o
  -3  -9   5        3.74        4.90      0.94 o
  -2  -9   5        0.11        0.53      1.02 o
  -1  -9   5       27.12       24.98      1.10 o
   0  -9   5       41.59       41.66      1.43 o
   1  -9   5      351.78      347.20      8.43 o
   2  -9   5      129.15      146.90      5.07 o
   3  -9   5      558.45      532.42     18.47 o
   4  -9   5        1.77        2.35      0.94 o
   5  -9   5      109.22       95.93      4.54 o
   6  -9   5       11.01       10.64      1.57 o
   7  -9   5       53.30       53.52      3.29 o
   8  -9   5       15.19       17.53      2.03 o
   9  -9   5        2.96        2.25      1.04 o
  10  -9   5        3.25        2.35      1.41 o
  -8  -8   5        1.19        0.47      1.57 o
  -7  -8   5       20.79       22.26      1.88 o
  -6  -8   5        5.58        4.70      1.41 o
  -5  -8   5       34.27       32.78      2.97 o
  -4  -8   5        0.93        0.91      0.71 o
  -3  -8   5        0.15        0.20      0.54 o
  -2  -8   5      181.09      198.24      4.31 o
  -1  -8   5      300.64      297.53      5.94 o
   0  -8   5      101.56       97.04      2.38 o
   1  -8   5       50.52       50.44      1.44 o
   2  -8   5      459.21      459.03     10.66 o
   3  -8   5        0.84        1.62      1.25 o
   4  -8   5       32.16       24.88      2.03 o
   5  -8   5        8.64        8.14      1.41 o
   6  -8   5       25.53       19.25      2.03 o
   7  -8   5       11.60        7.83      1.57 o
   8  -8   5        1.97       -0.48      0.86 o
   9  -8   5        0.01       -0.94      0.94 o
  10  -8   5       16.70       18.14      2.27 o
  -9  -7   5        0.17       -0.78      1.57 o
  -8  -7   5       32.26       32.11      2.16 o
  -7  -7   5        0.63        0.56      0.82 o
  -6  -7   5       34.73       33.98      1.99 o
  -5  -7   5       37.86       29.06      3.13 o
  -4  -7   5        0.07        0.37      0.50 o
  -3  -7   5        2.39        1.18      0.44 o
  -2  -7   5       77.58       77.98      1.74 o
  -1  -7   5      202.54      211.37      3.97 o
   0  -7   5      230.38      215.62      4.00 o
   1  -7   5     1447.90     1505.09     27.12 o
   2  -7   5       42.62       45.87      1.72 o
   3  -7   5      257.05      269.63      6.63 o
   4  -7   5      176.12      174.19      6.73 o
   5  -7   5      290.01      281.39     10.33 o
   6  -7   5      422.62      392.35     14.09 o
   7  -7   5       49.66       51.21      2.74 o
   8  -7   5       12.58       12.43      1.47 o
   9  -7   5        5.46        4.84      1.16 o
  10  -7   5       10.95       14.84      1.73 o
  -9  -6   5        1.10        2.57      1.09 o
  -8  -6   5        3.85        4.38      1.11 o
  -7  -6   5        5.08        8.18      1.41 o
  -6  -6   5       78.29       74.72      2.47 o
  -5  -6   5       77.84       83.26      2.17 o
  -4  -6   5        0.34       -0.37      0.37 o
  -3  -6   5        7.52        9.41      0.61 o
  -2  -6   5        0.08        0.43      0.33 o
  -1  -6   5      118.03      125.56      2.54 o
   0  -6   5        0.05        0.61      0.29 o
   1  -6   5        9.35       12.87      0.58 o
   2  -6   5       34.13       35.07      1.42 o
   3  -6   5      130.07      123.41      3.45 o
   4  -6   5       52.38       43.52      1.65 o
   5  -6   5      169.19      159.63      6.42 o
   6  -6   5       27.91       26.41      2.90 o
   7  -6   5       11.89       12.22      1.72 o
   8  -6   5        0.07        1.10      1.57 o
   9  -6   5       73.29       90.51      6.10 o
  10  -6   5        0.76        0.06      1.10 o
 -10  -5   5        2.20        1.02      1.49 o
  -9  -5   5        4.09        2.94      1.26 o
  -8  -5   5        0.99        2.06      0.81 o
  -7  -5   5        2.65        2.48      0.77 o
  -6  -5   5        1.00       -0.49      0.49 o
  -5  -5   5        1.22        2.18      0.58 o
  -4  -5   5       10.36        5.63      0.61 o
  -3  -5   5        1.27        1.20      0.36 o
  -2  -5   5       92.72      106.13      2.05 o
  -1  -5   5      550.23      593.80      9.95 o
   0  -5   5      542.62      565.69      9.45 o
   1  -5   5      265.41      244.48      4.13 o
   2  -5   5      103.43      101.71      2.44 o
   3  -5   5        0.79        2.46      0.29 o
   4  -5   5        0.84        2.54      0.33 o
   5  -5   5       74.66       75.09      2.14 o
   6  -5   5       30.65       31.61      1.79 o
   7  -5   5       88.91       88.30      3.42 o
   8  -5   5       20.74       21.38      2.58 o
   9  -5   5       11.31        9.50      1.42 o
  10  -5   5        0.67        0.30      1.47 o
 -11  -4   5        2.84        1.25      1.88 o
 -10  -4   5        9.79        6.20      1.08 o
  -9  -4   5       22.23       24.76      1.58 o
  -8  -4   5       62.42       52.55      6.57 o
  -7  -4   5       20.26       18.04      1.19 o
  -6  -4   5      197.07      186.24      3.47 o
  -5  -4   5      148.20      159.81      3.02 o
  -4  -4   5      119.30      137.35      2.90 o
  -3  -4   5      603.77      676.28     10.44 o
  -2  -4   5       77.01       75.92      1.61 o
  -1  -4   5      510.03      541.48      9.06 o
   0  -4   5       15.18       13.04      0.57 o
   1  -4   5       10.69        6.28      0.37 o
   2  -4   5      320.64      355.92      5.74 o
   3  -4   5      184.89      206.03      3.54 o
   4  -4   5      215.69      212.41      4.60 o
   5  -4   5        0.11        0.18      0.37 o
   6  -4   5        0.23       -0.30      0.66 o
   7  -4   5       92.53       93.81      3.57 o
   8  -4   5       18.57       20.16      1.62 o
   9  -4   5       43.90       47.99      2.19 o
  10  -4   5       10.44       10.14      1.58 o
 -11  -3   5        1.00        0.92      0.85 o
 -10  -3   5        0.22        0.33      0.78 o
  -9  -3   5        5.59        5.83      0.94 o
  -8  -3   5       20.97       16.11      1.21 o
  -7  -3   5        6.04        6.51      0.78 o
  -6  -3   5      434.03      398.25      5.77 o
  -5  -3   5       14.20       13.16      0.62 o
  -4  -3   5       99.97      112.78      1.91 o
  -3  -3   5     2691.54     2747.77     44.14 o
  -2  -3   5     1860.91     1927.19     28.38 o
  -1  -3   5      389.28      398.75      5.92 o
   0  -3   5      300.47      275.44      4.05 o
   1  -3   5       13.31       15.49      1.02 o
   2  -3   5      105.47      138.24      2.30 o
   3  -3   5       43.07       40.22      0.98 o
   4  -3   5      151.21      148.60      2.42 o
   5  -3   5      250.12      269.53      4.92 o
   6  -3   5       53.19       44.45      2.08 o
   7  -3   5       92.26       97.88      3.01 o
   8  -3   5       55.46       58.12      2.45 o
   9  -3   5        9.35        7.28      1.11 o
  10  -3   5       95.90      118.47      6.73 o
 -12  -2   5       31.71       33.49      3.44 o
 -11  -2   5       10.12       12.20      1.29 o
 -10  -2   5       23.28       21.51      2.20 o
  -9  -2   5       29.87       35.05      1.70 o
  -8  -2   5      837.35      800.77     13.44 o
  -7  -2   5      177.85      180.15      3.39 o
  -6  -2   5      311.62      302.66      4.19 o
  -5  -2   5      211.35      172.57      2.83 o
  -4  -2   5     1806.91     1903.08     35.01 o
  -3  -2   5      266.49      282.71      4.17 o
  -2  -2   5     2102.37     2193.38     28.91 o
  -1  -2   5      942.63     1053.90     14.98 o
   0  -2   5       99.96      103.43      1.90 o
   1  -2   5      256.55      263.75      4.01 o
   2  -2   5      475.18      569.03      7.79 o
   3  -2   5      201.62      207.42      3.14 o
   4  -2   5       71.67       72.74      1.42 o
   5  -2   5      101.22       83.86      1.82 o
   6  -2   5      225.59      235.04      4.11 o
   7  -2   5       51.86       48.36      1.66 o
   8  -2   5       14.31       18.74      1.35 o
   9  -2   5        0.03       -0.16      1.41 o
 -12  -1   5       13.76       16.11      1.44 o
 -11  -1   5       16.06       15.24      1.31 o
 -10  -1   5       29.54       25.24      1.47 o
  -9  -1   5        2.89        4.13      0.97 o
  -8  -1   5      105.84       88.93      2.64 o
  -7  -1   5      471.56      462.18      6.59 o
  -6  -1   5        2.56        2.35      0.37 o
  -5  -1   5      267.57      293.37      4.26 o
  -4  -1   5        2.07        1.13      0.20 o
  -3  -1   5     1816.30     2003.40     24.63 o
  -2  -1   5       17.91       28.17      0.64 o
  -1  -1   5      738.79      717.33      8.81 o
   0  -1   5       45.88       32.84      0.65 o
   1  -1   5      989.79     1080.99     13.43 o
   2  -1   5       34.57       39.71      0.82 o
   3  -1   5      126.32      123.32      1.93 o
   4  -1   5      499.86      511.41      6.74 o
   5  -1   5       24.41       18.28      0.80 o
   6  -1   5        7.39        3.89      0.62 o
   7  -1   5        0.25        0.11      0.45 o
   8  -1   5      109.14      111.64      4.03 o
   9  -1   5        9.30        9.55      2.03 o
 -13   0   5        0.81       -0.59      2.19 o
 -12   0   5        8.52        7.81      1.51 o
 -11   0   5       84.69       84.74      3.52 o
 -10   0   5       85.09       71.38      2.43 o
  -9   0   5      595.78      565.06     11.86 o
  -8   0   5       11.65        9.99      0.82 o
  -7   0   5      204.25      191.25      3.20 o
  -6   0   5      322.06      326.79      5.93 o
  -5   0   5       47.10       45.37      0.98 o
  -4   0   5      418.62      415.66      5.86 o
  -3   0   5     4634.44     4875.94     59.50 o
  -2   0   5      275.92      348.87      4.19 o
  -1   0   5       42.72       47.79      0.77 o
   0   0   5      543.37      606.38      7.64 o
   1   0   5     1568.83     1641.66     20.33 o
   2   0   5       15.95       18.37      0.77 o
   3   0   5      627.99      637.99      8.20 o
   4   0   5       38.97       33.45      0.99 o
   5   0   5       13.70       14.62      0.74 o
   6   0   5       86.98       88.97      1.90 o
   7   0   5        0.00       -0.08      0.77 o
   8   0   5        1.43        1.25      1.00 o
 -13   1   5       14.67       16.39      1.76 o
 -12   1   5        1.72        0.75      0.99 o
 -11   1   5       18.60       16.67      1.28 o
 -10   1   5       21.25       23.35      1.31 o
  -9   1   5      152.48      130.07      3.42 o
  -8   1   5        0.73        1.22      0.59 o
  -7   1   5      132.39      119.26      2.16 o
  -6   1   5        2.82        4.16      0.34 o
  -5   1   5      571.41      607.88      9.37 o
  -4   1   5      975.51      965.95     15.57 o
  -3   1   5      572.98      535.38      6.82 o
  -2   1   5      593.13      608.09      7.77 o
  -1   1   5      516.71      472.45      5.68 o
   0   1   5       63.51       66.51      1.06 o
   1   1   5       89.83      106.36      1.54 o
   2   1   5      204.47      207.73      2.79 o
   3   1   5      278.12      266.10      3.73 o
   4   1   5        6.50        8.18      0.52 o
   5   1   5        0.51        1.25      0.77 o
   6   1   5       36.14       36.63      2.10 o
   7   1   5       32.55       38.97      2.27 o
   8   1   5        0.92        1.64      1.11 o
 -13   2   5       44.26       46.70      2.22 o
 -12   2   5       46.36       47.05      2.04 o
 -11   2   5      298.83      273.23      6.39 o
 -10   2   5       42.05       36.96      1.58 o
  -9   2   5      127.14      123.66      4.53 o
  -8   2   5       41.23       45.31      1.21 o
  -7   2   5        0.17       -0.20      0.25 o
  -6   2   5       14.75       13.59      0.45 o
  -5   2   5      297.50      266.14      3.85 o
  -4   2   5      355.53      312.79      4.94 o
  -3   2   5     1022.93     1025.05     13.51 o
  -2   2   5      649.66      732.53     15.84 o
  -1   2   5      571.20      638.40     12.38 o
   0   2   5        0.69        0.34      0.37 o
   1   2   5      379.97      388.64      5.48 o
   2   2   5        0.91        1.08      0.30 o
   3   2   5      722.55      706.19      9.23 o
   4   2   5       27.06       27.48      1.20 o
   5   2   5        4.23        6.25      1.05 o
   6   2   5        3.00        2.74      1.00 o
   7   2   5       15.10       15.04      1.66 o
   8   2   5        0.01       -0.63      1.41 o
 -14   3   5        2.12        3.18      1.27 o
 -13   3   5        0.03        1.53      0.86 o
 -12   3   5       55.48       51.01      2.29 o
 -11   3   5        1.58        0.75      0.71 o
 -10   3   5       30.44       30.18      1.18 o
  -9   3   5       40.46       35.09      1.09 o
  -8   3   5        4.51        5.10      0.38 o
  -7   3   5       70.01       82.49      1.39 o
  -6   3   5        3.98        5.27      0.34 o
  -5   3   5       27.64       24.18      0.68 o
  -4   3   5        1.95        1.02      0.19 o
  -3   3   5       72.24       57.36      1.67 o
  -2   3   5        7.50        7.67      0.67 o
  -1   3   5      221.82      249.79      6.73 o
   0   3   5     1789.39     1813.79     25.32 o
   1   3   5      713.09      750.83     10.85 o
   2   3   5      195.62      176.80      3.26 o
   3   3   5       14.01       12.49      1.88 o
   4   3   5       18.93       21.33      1.64 o
   5   3   5        9.28       11.13      1.33 o
   6   3   5       10.62        9.32      1.38 o
   7   3   5        6.46        2.97      1.88 o
 -14   4   5        3.09        5.94      1.43 o
 -13   4   5       18.65       19.80      1.42 o
 -12   4   5      132.09      133.19      3.98 o
 -11   4   5        8.80        8.85      0.79 o
 -10   4   5       78.00       69.73      1.84 o
  -9   4   5        4.98        5.68      0.49 o
  -8   4   5        0.12        0.06      0.34 o
  -7   4   5       66.31       47.90      1.06 o
  -6   4   5        8.86       13.30      0.45 o
  -5   4   5        1.27        2.57      0.24 o
  -4   4   5        0.00        0.26      0.18 o
  -3   4   5      452.39      536.88      9.42 o
  -2   4   5       53.89       35.98      0.97 o
  -1   4   5      205.01      231.67      4.33 o
   0   4   5        9.21       10.88      0.60 o
   1   4   5       45.69       33.45      1.15 o
   2   4   5      476.41      477.00     12.17 o
   3   4   5       30.07       34.15      1.96 o
   4   4   5       96.44       88.67      3.43 o
   5   4   5       35.24       31.14      2.58 o
   6   4   5        0.45        0.47      0.98 o
 -14   5   5       13.59       19.25      2.97 o
 -13   5   5        2.07        2.29      0.70 o
 -12   5   5       19.47       19.74      1.10 o
 -11   5   5        6.15        5.14      0.67 o
 -10   5   5       51.31       48.34      1.43 o
  -9   5   5        2.05        1.82      1.06 o
  -8   5   5       14.71       17.81      0.76 o
  -7   5   5      150.06      149.62      2.59 o
  -6   5   5       39.94       38.14      0.95 o
  -5   5   5       80.54       84.74      1.82 o
  -4   5   5       19.15       12.96      0.63 o
  -3   5   5      546.32      488.27     14.41 o
  -2   5   5      151.87      148.33      3.06 o
  -1   5   5      185.58      180.33      3.43 o
   0   5   5       12.83        8.45      0.88 o
   1   5   5      505.65      484.31     10.52 o
   2   5   5        0.40        2.96      0.86 o
   3   5   5       20.41       18.34      1.55 o
   4   5   5        4.87        4.53      1.16 o
   5   5   5        9.47       10.41      1.57 o
 -14   6   5        6.46        6.83      1.39 o
 -13   6   5        0.03        0.00      0.59 o
 -12   6   5       11.36       10.30      0.82 o
 -11   6   5        3.26        3.39      0.58 o
 -10   6   5      137.98      137.16      4.15 o
  -9   6   5      152.52      154.69      3.64 o
  -8   6   5       36.79       32.89      0.97 o
  -7   6   5      155.58      157.14      2.72 o
  -6   6   5       47.05       39.34      0.95 o
  -5   6   5      185.58      198.80      3.06 o
  -4   6   5      411.92      424.43      6.84 o
  -3   6   5       27.87       24.65      0.76 o
  -2   6   5        3.19        4.60      0.71 o
  -1   6   5       76.03       62.44      2.09 o
   0   6   5      189.12      165.90      5.03 o
   1   6   5        1.25       -0.71      0.71 o
   2   6   5        9.06        5.41      1.05 o
   3   6   5      174.38      177.54      5.70 o
   4   6   5        0.84        1.19      1.25 o
   5   6   5        3.23        3.01      1.27 o
 -14   7   5       12.74       15.03      1.69 o
 -13   7   5        0.02       -0.29      0.66 o
 -12   7   5       32.10       30.32      1.72 o
 -11   7   5       22.53       22.10      3.60 o
 -10   7   5       25.53       25.98      1.55 o
  -9   7   5        3.67        4.67      0.55 o
  -8   7   5      107.71      109.00      2.74 o
  -7   7   5        0.02        0.32      0.37 o
  -6   7   5      276.58      256.37      4.24 o
  -5   7   5       13.72       12.57      0.68 o
  -4   7   5       34.00       28.80      1.80 o
  -3   7   5       20.97       22.14      1.17 o
  -2   7   5        0.99        2.74      0.71 o
  -1   7   5       85.08       92.93      3.32 o
   0   7   5       17.58       12.24      1.80 o
   1   7   5        3.00       -0.14      0.86 o
   2   7   5       17.67       18.18      1.66 o
   3   7   5       21.24       23.84      1.88 o
   4   7   5       10.63       11.26      1.60 o
 -14   8   5        0.48        1.18      1.09 o
 -13   8   5       11.41       11.41      1.08 o
 -12   8   5        5.86        5.37      0.78 o
 -11   8   5       14.43       15.56      1.05 o
 -10   8   5      156.95      168.77      3.50 o
  -9   8   5       32.57       40.28      1.24 o
  -8   8   5        7.70        7.79      0.65 o
  -7   8   5       11.38        9.69      0.54 o
  -6   8   5       22.80       23.81      0.92 o
  -5   8   5       16.27       11.52      1.49 o
  -4   8   5       31.07       27.50      2.90 o
  -3   8   5      157.13      148.85      5.65 o
  -2   8   5       25.40       22.66      1.54 o
  -1   8   5        2.23       -0.71      0.71 o
   0   8   5        0.13        0.67      1.49 o
   1   8   5       98.24      104.15      5.71 o
   2   8   5       31.71       31.61      2.21 o
   3   8   5        0.89       -0.30      1.25 o
 -14   9   5        0.28        0.78      1.17 o
 -13   9   5        0.07        0.05      0.66 o
 -12   9   5        8.60        6.10      1.57 o
 -11   9   5        7.12        7.04      1.57 o
 -10   9   5        8.82        6.52      0.84 o
  -9   9   5       31.05       28.30      1.35 o
  -8   9   5       30.84       28.02      1.00 o
  -7   9   5       21.76       17.62      1.02 o
  -6   9   5      344.12      319.01      8.50 o
  -5   9   5        3.38        2.03      0.77 o
  -4   9   5        6.61        6.18      0.98 o
  -3   9   5        0.15        0.55      0.86 o
  -2   9   5       27.65       31.44      1.93 o
  -1   9   5        1.82       -0.77      0.77 o
   0   9   5       18.39       19.23      1.71 o
   1   9   5        1.44        1.15      1.05 o
   2   9   5        4.25        4.01      1.49 o
 -14  10   5        0.09       -1.10      1.10 o
 -13  10   5        0.17       -0.63      1.25 o
 -12  10   5       15.07       19.56      2.19 o
 -11  10   5        0.66       -0.31      1.10 o
 -10  10   5        0.94        0.56      0.78 o
  -9  10   5       24.25       22.90      1.30 o
  -8  10   5        1.44        0.05      0.54 o
  -7  10   5       51.33       61.89      2.63 o
  -6  10   5       19.51       27.54      1.76 o
  -5  10   5       58.34       59.71      2.97 o
  -4  10   5       77.33       76.71      4.85 o
  -3  10   5       67.15       66.73      2.92 o
  -2  10   5       63.05       67.34      3.05 o
  -1  10   5       20.23       12.27      1.55 o
   0  10   5       68.46       67.49      3.20 o
   1  10   5        0.53        0.78      1.05 o
 -13  11   5        0.01       -1.10      1.10 o
 -12  11   5        1.97        2.66      1.41 o
 -11  11   5        1.04        0.53      1.41 o
 -10  11   5       14.31       18.58      1.50 o
  -9  11   5        1.06        2.03      1.41 o
  -8  11   5       54.98       51.05      2.44 o
  -7  11   5        0.28       -0.45      1.10 o
  -6  11   5       25.84       24.60      1.76 o
  -5  11   5        0.67        0.25      0.94 o
  -4  11   5      114.07      117.56      5.16 o
  -3  11   5        4.25        6.64      2.03 o
  -2  11   5       18.24       21.69      1.82 o
  -1  11   5        0.21        0.02      1.05 o
   0  11   5       12.56       16.55      1.87 o
 -13  12   5        0.17        0.78      1.41 o
 -12  12   5       21.21       32.71      2.82 o
 -11  12   5       27.17       32.61      3.05 o
 -10  12   5        0.44       -0.78      1.41 o
  -9  12   5       11.04       14.40      2.35 o
  -8  12   5        7.43       14.24      2.35 o
  -7  12   5        0.29        0.94      1.57 o
  -6  12   5       22.42       27.70      2.50 o
  -5  12   5        5.62        8.12      1.38 o
  -4  12   5        6.64        3.51      1.27 o
  -3  12   5        6.16        4.88      1.96 o
  -2  12   5       34.47       37.35      3.68 o
  -1  12   5        2.82        1.88      1.72 o
 -11  13   5        4.21        4.85      1.88 o
 -10  13   5        7.08        6.89      2.19 o
  -9  13   5       11.65       13.46      2.50 o
  -8  13   5        0.15       -1.41      1.41 o
  -7  13   5       16.30       13.93      2.66 o
  -6  13   5       11.79       10.96      2.35 o
  -5  13   5       29.21       30.02      3.91 o
  -4  13   5        2.84        2.92      1.27 o
  -3  13   5        0.03       -1.41      1.41 o
  -9  14   5        2.14       -1.72      1.72 o
  -8  14   5        8.74       12.83      2.66 o
   0 -14   6        4.95        4.85      1.72 o
   1 -14   6       20.92       19.25      2.50 o
   2 -14   6        0.10       -0.47      1.25 o
   3 -14   6       15.73       16.75      2.35 o
   4 -14   6       18.15       16.59      2.19 o
  -2 -13   6        3.00        2.19      1.57 o
  -1 -13   6       68.91       79.82      4.70 o
   0 -13   6        0.17        1.57      1.41 o
   1 -13   6       95.56      100.32      5.32 o
   2 -13   6        3.20        2.03      1.41 o
   3 -13   6       11.93       11.42      1.88 o
   4 -13   6       11.32        8.76      1.72 o
   5 -13   6        2.48        0.94      1.25 o
   6 -13   6        9.23        9.39      1.88 o
   7 -13   6        0.79       -1.10      1.25 o
   8 -13   6       26.21       27.07      2.82 o
  -4 -12   6        2.60        1.41      1.72 o
  -3 -12   6        2.47        2.03      1.57 o
  -2 -12   6        0.30        0.31      1.25 o
  -1 -12   6        2.38       -0.94      1.25 o
   0 -12   6        5.21        7.20      1.72 o
   1 -12   6        6.12        8.29      1.72 o
   2 -12   6        8.45       12.36      1.88 o
   3 -12   6        3.61        5.01      1.41 o
   4 -12   6        0.60        0.78      1.10 o
   5 -12   6        0.77       -0.94      0.94 o
   6 -12   6        8.76        9.23      1.72 o
   7 -12   6        2.98        1.41      1.25 o
   8 -12   6       49.79       62.60      4.23 o
  -5 -11   6       39.99       53.76      2.88 o
  -4 -11   6        9.35       10.32      1.38 o
  -3 -11   6       17.85       23.94      2.50 o
  -2 -11   6        2.26        5.16      1.57 o
  -1 -11   6       21.65       21.28      2.35 o
   0 -11   6        4.20        3.44      1.25 o
   1 -11   6       94.92      104.07      5.16 o
   2 -11   6        0.38       -0.63      0.94 o
   3 -11   6        7.48        3.29      1.25 o
   4 -11   6      100.99       94.21      4.85 o
   6 -11   6       46.81       42.26      3.13 o
   7 -11   6        7.34        4.38      1.41 o
   8 -11   6        0.86        2.03      1.41 o
   9 -11   6        9.55        9.70      2.03 o
  -6 -10   6        4.29        5.05      1.31 o
  -5 -10   6       30.81       34.99      2.16 o
  -4 -10   6        2.32        2.30      0.94 o
  -3 -10   6       60.83       54.41      2.40 o
  -2 -10   6       19.12       21.28      2.19 o
  -1 -10   6       12.01       11.58      1.72 o
   0 -10   6        1.41        3.13      1.25 o
   1 -10   6        0.23        1.88      0.94 o
   2 -10   6       12.63       14.09      1.72 o
   3 -10   6        4.50        5.48      1.41 o
   4 -10   6       25.52       23.01      2.19 o
   5 -10   6       28.82       27.54      2.35 o
   7 -10   6       21.28       18.62      2.19 o
   8 -10   6        0.80        0.78      1.25 o
   9 -10   6        4.43        5.79      1.72 o
  -7  -9   6        2.99        5.45      1.41 o
  -6  -9   6       20.38       21.96      2.43 o
  -5  -9   6        1.61        3.55      1.05 o
  -4  -9   6       17.92       19.20      1.96 o
  -3  -9   6       44.83       35.91      1.87 o
  -2  -9   6       51.58       39.13      1.87 o
  -1  -9   6       82.25       79.37      2.95 o
   0  -9   6       28.00       27.75      1.88 o
   1  -9   6      216.08      210.65      8.29 o
   2  -9   6       67.70       69.33      3.76 o
   3  -9   6      232.18      236.47      9.08 o
   4  -9   6       46.72       41.00      2.66 o
   5  -9   6       80.87       77.62      4.07 o
   6  -9   6        0.01        0.63      1.10 o
   7  -9   6       83.51       84.82      4.54 o
   8  -9   6        1.93        2.23      0.98 o
   9  -9   6        0.04       -0.92      0.92 o
  -8  -8   6       15.48       16.46      1.77 o
  -7  -8   6       41.09       45.52      2.43 o
  -6  -8   6        0.46       -0.18      0.75 o
  -5  -8   6       11.51        9.76      1.16 o
  -4  -8   6        0.20        1.63      0.75 o
  -3  -8   6      253.97      243.01      5.81 o
  -2  -8   6       19.11       21.96      1.07 o
  -1  -8   6      551.99      554.95     10.59 o
   0  -8   6      129.08      127.87      2.94 o
   1  -8   6      749.96      725.74     19.32 o
   2  -8   6       30.93       32.24      2.19 o
   3  -8   6       17.94       16.28      1.57 o
   4  -8   6       33.60       34.12      2.35 o
   5  -8   6      839.13      828.67     27.86 o
   6  -8   6       84.71       88.11      4.54 o
   7  -8   6        5.43        6.04      2.03 o
   8  -8   6        4.65        4.08      1.09 o
   9  -8   6        0.72       -0.90      0.90 o
  -9  -7   6       17.57       20.81      2.82 o
  -8  -7   6       14.02       13.18      1.54 o
  -7  -7   6        0.01       -0.28      0.71 o
  -6  -7   6        7.15        5.03      0.98 o
  -5  -7   6       30.39       38.87      2.71 o
  -4  -7   6      145.28      123.80      3.07 o
  -3  -7   6      151.53      134.91      2.94 o
  -2  -7   6        5.36        7.08      0.58 o
  -1  -7   6      381.30      364.65      6.46 o
   0  -7   6       18.65       16.53      0.76 o
   1  -7   6      364.38      331.91      8.06 o
   2  -7   6        2.48        2.90      0.78 o
   3  -7   6      547.71      522.30     12.02 o
   4  -7   6       24.55       27.15      1.43 o
   5  -7   6       14.75       13.30      1.72 o
   6  -7   6       42.45       37.03      2.11 o
   7  -7   6        7.52        7.58      1.64 o
   8  -7   6        6.50        8.46      1.35 o
   9  -7   6       40.49       44.00      2.66 o
  10  -7   6        4.74        2.35      1.57 o
 -10  -6   6        4.14        5.01      2.19 o
  -9  -6   6        5.38        5.20      1.22 o
  -8  -6   6        8.70        6.62      1.41 o
  -7  -6   6        0.09        0.11      0.68 o
  -6  -6   6        4.95        5.22      0.82 o
  -5  -6   6      213.08      204.30      6.25 o
  -4  -6   6        0.58        0.63      0.43 o
  -3  -6   6      219.65      228.86      4.25 o
  -2  -6   6       34.94       35.46      1.06 o
  -1  -6   6      844.46      801.96     13.35 o
   0  -6   6      272.75      265.05      4.75 o
   1  -6   6       59.78       59.56      1.30 o
   2  -6   6       25.48       26.36      1.08 o
   3  -6   6       55.27       55.47      1.92 o
   4  -6   6      294.77      279.66      7.36 o
   5  -6   6       95.15       96.59      3.53 o
   6  -6   6       71.96       70.44      2.89 o
   7  -6   6       22.60       18.62      1.56 o
   8  -6   6        0.00       -1.15      1.17 o
   9  -6   6        2.90        1.16      1.16 o
 -10  -5   6       12.46        8.88      1.49 o
  -9  -5   6        0.03        0.70      0.94 o
  -8  -5   6        8.80       10.84      1.13 o
  -7  -5   6       12.59       17.80      1.27 o
  -6  -5   6       34.76       30.88      1.48 o
  -5  -5   6       64.29       53.51      1.75 o
  -4  -5   6        9.98        7.43      0.64 o
  -3  -5   6      114.13      113.98      2.25 o
  -2  -5   6     1439.39     1442.94     21.70 o
  -1  -5   6      236.51      249.22      4.50 o
   0  -5   6      306.25      294.32      5.73 o
   1  -5   6      162.70      149.47      2.71 o
   2  -5   6        6.85        6.20      0.49 o
   3  -5   6       63.28       68.06      1.88 o
   4  -5   6       86.56       85.31      2.30 o
   5  -5   6       14.90       14.88      0.93 o
   6  -5   6       10.58       11.30      1.27 o
   7  -5   6       20.31       28.73      2.35 o
   8  -5   6        0.01        0.41      0.90 o
   9  -5   6       20.96       18.11      1.55 o
 -11  -4   6        0.26       -0.24      2.43 o
 -10  -4   6       29.15       24.95      1.67 o
  -9  -4   6       44.53       43.04      1.99 o
  -8  -4   6      292.76      280.16      6.58 o
  -7  -4   6        0.88        1.83      1.24 o
  -6  -4   6      239.62      244.58      5.03 o
  -5  -4   6        4.31        3.34      0.49 o
  -4  -4   6      161.39      166.14      3.04 o
  -3  -4   6      429.46      459.82      7.91 o
  -2  -4   6      102.35       97.71      2.07 o
  -1  -4   6      125.30      148.45      2.47 o
   0  -4   6      312.83      320.64      4.72 o
   1  -4   6       36.33       34.51      0.91 o
   2  -4   6       48.34       41.13      1.06 o
   3  -4   6       29.44       32.29      0.92 o
   4  -4   6      150.85      147.67      2.92 o
   5  -4   6       87.80       85.58      2.36 o
   6  -4   6        9.49       11.10      1.27 o
   7  -4   6       33.22       31.01      1.99 o
   8  -4   6        0.08       -0.70      0.70 o
   9  -4   6       20.86       19.39      1.76 o
 -12  -3   6       18.00       18.00      2.97 o
 -11  -3   6        1.33        0.63      0.85 o
 -10  -3   6       13.38       10.95      1.19 o
  -9  -3   6        2.23        2.29      0.29 o
  -8  -3   6      156.54      147.22      3.92 o
  -7  -3   6      362.85      352.50      6.28 o
  -6  -3   6       51.84       46.54      1.28 o
  -5  -3   6       59.45       53.68      1.56 o
  -4  -3   6     1206.02     1238.87     18.68 o
  -3  -3   6     1243.97     1313.14     17.56 o
  -2  -3   6     1068.16     1149.80     16.50 o
  -1  -3   6      201.25      197.20      3.13 o
   0  -3   6      901.03      845.51     11.83 o
   1  -3   6       12.68        9.01      0.47 o
   2  -3   6      394.65      403.78      6.07 o
   3  -3   6       16.35       18.48      0.83 o
   4  -3   6       59.10       53.79      1.36 o
   5  -3   6      562.20      585.25     10.05 o
   6  -3   6        6.63        9.76      1.33 o
   7  -3   6       15.53       13.43      1.40 o
   8  -3   6        1.78        1.76      1.72 o
   9  -3   6       75.96       79.35      5.32 o
 -12  -2   6       11.92       15.09      1.47 o
 -11  -2   6        0.08        0.78      0.81 o
 -10  -2   6       44.53       38.91      1.83 o
  -9  -2   6      120.62      119.42      3.84 o
  -8  -2   6      373.46      367.19      7.19 o
  -7  -2   6       65.03       65.22      1.14 o
  -6  -2   6      597.59      613.87      7.33 o
  -5  -2   6       37.58       38.23      0.99 o
  -4  -2   6      558.34      573.94      7.31 o
  -3  -2   6     1218.92     1287.49     15.90 o
  -2  -2   6      314.94      265.52      4.07 o
  -1  -2   6       66.27       64.74      1.19 o
   0  -2   6      349.22      332.34      5.02 o
   1  -2   6      100.70      113.15      1.85 o
   2  -2   6       88.34      108.56      2.15 o
   3  -2   6       24.65       25.09      0.78 o
   4  -2   6      180.96      196.63      3.23 o
   5  -2   6       45.29       39.85      1.20 o
   6  -2   6       11.48        7.92      0.65 o
   7  -2   6       30.35       34.82      1.96 o
   8  -2   6       23.41       24.57      2.82 o
   9  -2   6        0.04        0.31      1.72 o
 -13  -1   6        1.37        2.35      2.03 o
 -12  -1   6       28.83       31.10      1.86 o
 -11  -1   6       34.73       31.93      1.74 o
 -10  -1   6       23.42       21.56      1.35 o
  -9  -1   6        5.67        4.36      0.78 o
  -8  -1   6       73.08       72.34      2.15 o
  -7  -1   6        9.13        6.37      0.58 o
  -6  -1   6        5.30        5.06      0.42 o
  -5  -1   6      164.04      174.94      2.10 o
  -4  -1   6     1119.20     1231.08     15.25 o
  -3  -1   6      906.74     1066.73     15.61 o
  -2  -1   6       28.48       44.63      0.76 o
  -1  -1   6      134.57      157.06      2.06 o
   0  -1   6      311.13      306.06      4.34 o
   1  -1   6       75.36      104.94      1.63 o
   2  -1   6       31.95       34.55      0.80 o
   3  -1   6      288.28      306.73      4.24 o
   4  -1   6      381.60      378.78      6.09 o
   5  -1   6       53.75       52.13      1.68 o
   6  -1   6       14.83        9.41      0.89 o
   7  -1   6       63.91       57.47      2.11 o
   8  -1   6       60.95       66.67      4.70 o
 -13   0   6        0.53        1.48      2.43 o
 -12   0   6        0.19       -0.22      0.78 o
 -11   0   6       68.74       75.08      2.65 o
 -10   0   6        3.56        2.15      0.71 o
  -9   0   6       43.68       47.07      1.83 o
  -8   0   6      570.22      565.07     11.88 o
  -7   0   6       93.50       96.92      1.90 o
  -6   0   6      243.10      253.51      4.80 o
  -5   0   6      545.56      544.89      8.09 o
  -4   0   6      253.75      238.38      3.71 o
  -3   0   6      320.95      360.39      4.73 o
  -2   0   6      442.83      408.71      5.97 o
  -1   0   6       14.13       10.43      0.38 o
   0   0   6      227.43      237.65      3.22 o
   1   0   6      383.51      371.08      4.90 o
   2   0   6       73.80       66.88      1.46 o
   3   0   6      468.86      489.19      6.53 o
   4   0   6       12.34       14.32      0.70 o
   5   0   6       23.82       21.47      1.17 o
   6   0   6       12.61       16.10      1.49 o
   7   0   6        9.50        8.84      1.38 o
   8   0   6        0.03        1.25      1.57 o
 -13   1   6       95.48      109.02      4.25 o
 -12   1   6        0.14        1.57      0.80 o
 -11   1   6       42.75       46.33      1.95 o
 -10   1   6       14.74       13.30      1.05 o
  -9   1   6       47.52       53.25      1.70 o
  -8   1   6       19.91       26.14      1.11 o
  -7   1   6      463.25      444.21      7.83 o
  -6   1   6      172.90      183.72      5.00 o
  -5   1   6       39.55       56.15      1.73 o
  -4   1   6      451.31      458.28     11.56 o
  -3   1   6       15.67       10.26      0.38 o
  -2   1   6      901.75      925.68     13.67 o
  -1   1   6       72.92       79.80      1.22 o
   0   1   6        0.42        0.44      0.21 o
   1   1   6      120.95      127.22      1.93 o
   2   1   6      621.01      627.90      8.13 o
   3   1   6        0.07       -0.30      0.40 o
   4   1   6       84.02       82.80      3.09 o
   5   1   6       18.48       18.31      1.55 o
   6   1   6       15.37       12.80      1.44 o
   7   1   6        1.56        2.27      1.11 o
 -14   2   6        1.23        4.03      1.35 o
 -13   2   6        0.75        1.28      0.86 o
 -12   2   6        0.14        0.26      0.75 o
 -11   2   6        1.68       -0.16      1.18 o
 -10   2   6       32.96       37.75      1.59 o
  -9   2   6      139.76      146.10      3.26 o
  -8   2   6      162.86      174.91      3.14 o
  -7   2   6       83.02       72.49      1.31 o
  -6   2   6      299.62      307.69      4.54 o
  -5   2   6       64.96       54.75      1.43 o
  -4   2   6      285.80      250.09      5.07 o
  -3   2   6      375.93      404.15      5.69 o
  -2   2   6      364.28      402.59      5.64 o
  -1   2   6       21.88       17.22      0.92 o
   0   2   6       97.89       93.10      1.60 o
   1   2   6      182.80      180.98      3.23 o
   2   2   6       87.77       87.51      2.68 o
   3   2   6        9.56       12.93      1.02 o
   4   2   6       22.70       24.90      1.88 o
   5   2   6        0.24       -0.16      0.89 o
   6   2   6       34.98       37.03      2.27 o
   7   2   6        0.19        0.40      1.25 o
 -14   3   6        0.26        0.92      1.09 o
 -13   3   6        6.92        7.20      1.44 o
 -12   3   6      106.22      103.54      4.07 o
 -11   3   6        6.67        6.92      1.00 o
 -10   3   6        1.50       -0.40      0.49 o
  -9   3   6        1.95        0.72      0.72 o
  -8   3   6        6.13       11.06      0.50 o
  -7   3   6       15.15       15.34      0.55 o
  -6   3   6      538.36      572.34      8.06 o
  -5   3   6        6.69        9.25      0.38 o
  -4   3   6      114.17      118.73      2.30 o
  -3   3   6      707.39      730.90     11.24 o
  -2   3   6      179.30      163.40      2.64 o
  -1   3   6        0.05       -0.03      0.31 o
   0   3   6       15.36        8.01      0.53 o
   1   3   6       26.32       25.95      0.98 o
   2   3   6       17.20       12.73      1.06 o
   3   3   6        5.03        5.19      1.05 o
   4   3   6      121.95      129.29      4.48 o
   5   3   6       15.71       21.76      1.77 o
   6   3   6        0.99        0.80      1.05 o
 -14   4   6       17.61       20.71      1.88 o
 -13   4   6       10.41       10.50      1.40 o
 -12   4   6       32.68       36.20      1.70 o
 -11   4   6       14.08       14.71      0.89 o
 -10   4   6        0.02        0.10      0.41 o
  -9   4   6      103.30      105.34      1.93 o
  -8   4   6        8.19        8.21      0.50 o
  -7   4   6      160.25      154.71      2.77 o
  -6   4   6      159.23      161.69      2.36 o
  -5   4   6      272.38      283.05      4.40 o
  -4   4   6      898.05      959.18     24.02 o
  -3   4   6       52.76       47.57      1.15 o
  -2   4   6        1.40        3.44      0.39 o
  -1   4   6       28.94       29.93      1.00 o
   0   4   6      220.10      227.02      5.12 o
   1   4   6      250.03      266.14      6.80 o
   2   4   6      406.48      394.18     10.45 o
   3   4   6       13.88       19.44      3.83 o
   4   4   6       67.81       67.20      3.04 o
   5   4   6       50.77       52.04      2.77 o
   6   4   6        7.55        5.63      2.03 o
 -14   5   6        5.88        7.41      1.39 o
 -13   5   6       14.62       12.37      0.95 o
 -12   5   6       29.07       26.08      1.19 o
 -11   5   6       26.85       26.09      1.11 o
 -10   5   6       12.62       14.73      1.14 o
  -9   5   6       36.89       40.70      1.25 o
  -8   5   6       16.66       20.46      0.79 o
  -7   5   6      134.39      134.86      2.10 o
  -6   5   6        1.91        1.52      0.24 o
  -5   5   6      208.42      206.47      4.49 o
  -4   5   6        1.08        1.11      0.28 o
  -3   5   6       97.06       76.02      1.74 o
  -2   5   6      149.60      164.16      3.22 o
  -1   5   6        0.74        0.36      0.54 o
   0   5   6       72.20       74.98      2.51 o
   1   5   6       39.24       45.00      2.32 o
   2   5   6       40.75       43.99      2.32 o
   3   5   6       33.46       27.53      1.93 o
   4   5   6       47.82       47.72      3.76 o
   5   5   6        3.14        3.21      1.22 o
 -14   6   6        0.29        0.82      1.05 o
 -13   6   6        8.06        9.33      0.84 o
 -12   6   6        2.13        2.28      0.61 o
 -11   6   6       29.68       28.05      1.07 o
 -10   6   6        4.43        3.74      0.88 o
  -9   6   6      391.20      389.54      6.24 o
  -8   6   6      172.25      170.39      2.89 o
  -7   6   6       83.02       80.20      1.44 o
  -6   6   6        0.95        0.38      0.23 o
  -5   6   6       98.39       98.74      3.10 o
  -4   6   6       18.39       16.65      0.70 o
  -3   6   6        0.38        0.09      0.61 o
  -2   6   6        5.89       10.65      2.88 o
  -1   6   6       29.75       23.85      2.09 o
   0   6   6       16.55       13.19      1.96 o
   1   6   6       13.89       10.72      1.33 o
   2   6   6       67.96       72.73      3.15 o
   3   6   6       54.96       57.87      3.36 o
   4   6   6       10.08        6.53      1.41 o
 -14   7   6        6.35        7.04      1.01 o
 -13   7   6        4.19        5.33      0.73 o
 -12   7   6        5.33        4.74      1.09 o
 -11   7   6       10.80       12.04      1.06 o
 -10   7   6       96.14      102.57      2.21 o
  -9   7   6       77.01       74.03      1.77 o
  -8   7   6       48.84       49.78      1.49 o
  -7   7   6      141.51      131.76      3.36 o
  -6   7   6        0.03       -0.15      0.29 o
  -5   7   6       30.74       23.68      1.49 o
  -4   7   6        2.17        2.49      0.78 o
  -3   7   6      215.62      188.04      4.67 o
  -2   7   6        0.00       -0.68      0.68 o
  -1   7   6        4.51        5.51      1.80 o
   0   7   6        1.02        3.21      1.00 o
   1   7   6      102.22      101.63      3.93 o
   2   7   6        0.19        0.31      1.00 o
   3   7   6        0.03       -0.89      0.89 o
 -14   8   6        1.74        1.28      1.14 o
 -13   8   6        7.87        7.84      0.88 o
 -12   8   6        5.66        5.90      0.78 o
 -11   8   6      153.09      150.69      3.76 o
 -10   8   6      132.67      135.67      2.99 o
  -9   8   6       33.28       37.83      1.22 o
  -8   8   6      210.72      211.24      4.77 o
  -7   8   6      123.79      119.17      3.92 o
  -6   8   6      166.94      152.88      5.09 o
  -5   8   6       88.02       96.94      3.36 o
  -4   8   6      113.45       99.00      2.93 o
  -3   8   6       20.80       13.29      1.27 o
  -2   8   6        2.70       -0.46      0.86 o
  -1   8   6       13.77       12.36      1.38 o
   0   8   6        7.97        7.74      1.27 o
   1   8   6       94.18       98.75      3.98 o
   2   8   6       18.80       19.75      1.88 o
 -14   9   6        8.80       10.57      1.04 o
 -13   9   6        6.82        7.52      0.85 o
 -12   9   6       35.33       39.59      2.97 o
 -11   9   6       46.27       44.99      1.56 o
 -10   9   6        2.40        1.75      0.60 o
  -9   9   6        0.10       -0.53      0.53 o
  -8   9   6        0.01        0.70      0.77 o
  -7   9   6        0.74        1.61      0.86 o
  -6   9   6       10.91        9.89      1.20 o
  -5   9   6       66.18       68.37      5.40 o
  -4   9   6       51.54       42.69      2.20 o
  -3   9   6       60.64       51.49      2.49 o
  -2   9   6        3.12        3.43      1.72 o
  -1   9   6       50.13       48.18      2.60 o
   0   9   6       18.06       14.83      2.90 o
   1   9   6        0.37        0.77      1.72 o
 -14  10   6        0.49        0.82      0.70 o
 -13  10   6        0.47        1.25      1.25 o
 -12  10   6        3.30        4.07      1.41 o
 -11  10   6       10.53       11.99      1.31 o
 -10  10   6       32.14       35.33      2.15 o
  -9  10   6        1.76        1.61      1.49 o
  -8  10   6       15.49       14.00      1.38 o
  -7  10   6       57.11       69.23      2.87 o
  -6  10   6        1.94       -0.03      0.82 o
  -5  10   6       84.15       92.10      7.67 o
  -4  10   6       18.71       17.38      2.97 o
  -3  10   6       13.53       14.90      1.60 o
  -2  10   6        8.41       10.13      1.43 o
  -1  10   6       51.52       52.76      3.05 o
   0  10   6       78.93       91.71      3.92 o
 -13  11   6        0.00        0.47      1.25 o
 -12  11   6        6.71       10.17      1.88 o
 -11  11   6        3.18        5.63      1.88 o
 -10  11   6        2.81        1.41      1.57 o
  -9  11   6        1.22        2.09      0.98 o
  -8  11   6        8.78        9.34      1.80 o
  -7  11   6       21.94       24.90      3.29 o
  -6  11   6      111.80      110.56      4.01 o
  -5  11   6        0.06        0.51      0.94 o
  -4  11   6       21.60       22.99      3.99 o
  -3  11   6        4.42        1.96      1.11 o
  -2  11   6       24.80       22.85      2.03 o
  -1  11   6        1.31        1.32      1.20 o
 -12  12   6        0.05        3.60      1.88 o
 -11  12   6        0.22        0.00      1.57 o
 -10  12   6        1.13        1.41      1.57 o
  -9  12   6       12.78       15.02      2.50 o
  -8  12   6        2.13        2.50      1.72 o
  -7  12   6       21.79       18.56      2.19 o
  -6  12   6       67.12       73.97      3.36 o
  -5  12   6        1.53        0.63      1.05 o
  -4  12   6        1.43        0.44      1.05 o
  -3  12   6       30.76       31.15      2.32 o
 -12  13   6        0.14       -1.57      1.72 o
 -11  13   6        0.17        1.10      1.88 o
 -10  13   6       19.06       22.22      2.97 o
  -9  13   6        0.09       -0.94      1.57 o
  -8  13   6       45.28       51.02      4.38 o
  -7  13   6        1.94        2.97      2.03 o
  -6  13   6       25.88       23.45      2.03 o
  -5  13   6        0.10       -1.49      1.57 o
  -4  13   6       29.01       28.80      3.29 o
   1 -14   7        4.33        6.42      1.88 o
   2 -14   7        1.92        1.41      1.25 o
   3 -14   7       12.34       12.36      2.03 o
   4 -14   7        0.06       -0.94      1.10 o
   5 -14   7        6.49        5.16      1.72 o
  -2 -13   7       20.21       20.03      2.66 o
  -1 -13   7        0.67        3.29      1.57 o
   0 -13   7       20.61       27.23      2.82 o
   1 -13   7        0.22       -0.31      1.25 o
   2 -13   7        8.64        6.73      1.72 o
   3 -13   7        1.00        2.82      1.41 o
   4 -13   7       15.33       17.53      2.35 o
  -4 -12   7        1.28        1.72      1.57 o
  -3 -12   7        0.19       -1.25      1.25 o
  -2 -12   7        0.92        1.72      1.57 o
  -1 -12   7        2.27        4.38      1.57 o
   0 -12   7        0.06        1.57      1.41 o
   1 -12   7        0.50       -0.16      1.10 o
   2 -12   7        1.15        0.47      1.10 o
   3 -12   7       93.76       92.96      5.01 o
   5 -12   7        0.76        1.10      1.25 o
   6 -12   7        1.35        2.82      1.41 o
   7 -12   7        3.40        3.44      1.57 o
  -5 -11   7        2.37        3.29      1.72 o
  -4 -11   7        8.80        8.29      2.03 o
  -3 -11   7       24.10       29.89      2.82 o
  -2 -11   7        8.50        8.92      1.72 o
  -1 -11   7       39.51       41.79      3.13 o
   0 -11   7        3.34        6.26      1.57 o
   1 -11   7        0.83        0.47      1.10 o
   2 -11   7       46.31       51.80      3.29 o
   3 -11   7       16.58       16.59      2.03 o
   5 -11   7        0.00       -0.94      0.94 o
   6 -11   7       55.22       61.35      3.91 o
   7 -11   7       14.58       15.81      2.19 o
   8 -11   7        2.31        2.50      1.41 o
  -6 -10   7        0.30        0.94      1.49 o
  -5 -10   7        2.18        3.92      1.16 o
  -4 -10   7       11.93       15.71      2.27 o
  -3 -10   7        6.76        9.39      1.72 o
  -2 -10   7       22.44       21.28      2.35 o
  -1 -10   7      131.66      125.51      5.95 o
   0 -10   7       13.82       13.62      1.72 o
   1 -10   7        1.90        3.76      1.25 o
   2 -10   7       51.83       45.39      2.97 o
   3 -10   7       34.39       34.27      2.66 o
   4 -10   7       95.23       89.52      4.54 o
   5 -10   7        0.54       -0.16      1.10 o
   6 -10   7       18.51       16.12      2.03 o
   7 -10   7        6.96        7.67      1.72 o
   8 -10   7        2.56        3.46      1.18 o
  -7  -9   7       28.73       27.95      3.05 o
  -6  -9   7       13.44       13.37      1.57 o
  -5  -9   7       11.32       17.05      1.49 o
  -4  -9   7        1.19        1.36      0.82 o
  -3  -9   7       41.20       39.72      1.98 o
  -2  -9   7        0.01       -0.38      0.60 o
  -1  -9   7       24.57       29.42      2.50 o
   0  -9   7      152.65      141.16      6.10 o
   1  -9   7       22.73       20.35      2.03 o
   2  -9   7      165.43      164.95      6.89 o
   3  -9   7       96.14       92.96      4.54 o
   4  -9   7      292.23      285.30     10.80 o
   6  -9   7        3.78        3.13      1.25 o
   7  -9   7        0.80        1.03      1.33 o
   8  -9   7        1.70        2.22      1.04 o
   9  -9   7       15.62       19.09      2.50 o
  -8  -8   7       25.11       29.20      2.16 o
  -7  -8   7        2.07        1.49      1.05 o
  -6  -8   7       38.46       38.73      2.16 o
  -5  -8   7       19.68       17.73      2.74 o
  -4  -8   7      125.91      116.21      3.81 o
  -3  -8   7      267.69      253.59      6.80 o
  -2  -8   7       42.21       30.87      1.54 o
  -1  -8   7       28.63       28.32      1.47 o
   0  -8   7      195.01      184.67      7.36 o
   1  -8   7       25.79       19.72      1.88 o
   2  -8   7        2.00        3.44      1.10 o
   3  -8   7       15.68       15.60      2.74 o
   4  -8   7       29.02       25.04      2.35 o
   5  -8   7       18.60       21.28      2.19 o
   6  -8   7       13.20       12.47      2.82 o
   7  -8   7        4.17        3.28      1.07 o
   8  -8   7       28.63       32.37      3.21 o
   9  -8   7        1.26       -1.25      1.25 o
  -9  -7   7       11.60       12.45      1.66 o
  -8  -7   7       30.05       30.60      2.10 o
  -7  -7   7        2.01        1.43      0.94 o
  -6  -7   7        6.95        5.13      0.98 o
  -5  -7   7       21.81       25.50      1.40 o
  -4  -7   7        8.27        8.90      0.91 o
  -3  -7   7        0.01       -0.28      0.44 o
  -2  -7   7        3.45        2.27      0.49 o
  -1  -7   7      107.78      113.71      2.70 o
   0  -7   7      143.93      145.91      4.01 o
   1  -7   7      782.03      779.69     26.14 o
   2  -7   7       32.46       32.09      1.54 o
   3  -7   7      199.68      187.85      4.90 o
   4  -7   7      155.52      149.20      4.19 o
   5  -7   7       73.43       74.13      3.05 o
   6  -7   7       10.74       11.10      1.30 o
   7  -7   7        5.57        4.43      1.18 o
   8  -7   7        0.10        0.75      2.19 o
   9  -7   7        1.92        2.34      1.18 o
 -10  -6   7       53.06       54.78      4.23 o
  -9  -6   7        1.17        0.32      1.17 o
  -8  -6   7        0.74       -0.03      0.79 o
  -7  -6   7       14.17       12.98      1.15 o
  -6  -6   7        4.66        6.59      1.00 o
  -5  -6   7      199.14      183.22      4.06 o
  -4  -6   7      133.02      126.91      2.99 o
  -3  -6   7       24.94       24.31      1.00 o
  -2  -6   7       15.27       12.99      0.71 o
  -1  -6   7      465.08      440.00      7.65 o
   0  -6   7        4.76        6.37      0.60 o
   1  -6   7        0.16        0.39      0.44 o
   2  -6   7        7.11        6.57      0.71 o
   3  -6   7       99.40       96.02      2.92 o
   4  -6   7        6.24        5.99      0.74 o
   5  -6   7       72.29       70.80      2.93 o
   6  -6   7        6.20        3.60      1.17 o
   7  -6   7       32.79       32.61      2.14 o
   8  -6   7        1.32        0.59      1.04 o
   9  -6   7        4.93        5.16      1.72 o
 -10  -5   7       10.43       11.88      0.77 o
  -9  -5   7        6.64        5.56      1.24 o
  -8  -5   7       54.84       56.37      2.24 o
  -7  -5   7      104.49      103.52      3.10 o
  -6  -5   7        5.00        5.74      0.75 o
  -5  -5   7      101.31       96.93      2.45 o
  -4  -5   7      354.59      361.11      6.42 o
  -3  -5   7       27.17       32.88      1.04 o
  -2  -5   7      285.97      283.91      5.17 o
  -1  -5   7      231.81      229.17      3.68 o
   0  -5   7       11.27        9.12      0.43 o
   1  -5   7      256.34      247.64      4.54 o
   2  -5   7       98.99      101.19      2.53 o
   3  -5   7      105.45      110.97      3.24 o
   4  -5   7       10.98       10.36      0.81 o
   5  -5   7       24.31       26.52      2.31 o
   6  -5   7       73.76       71.95      4.30 o
   7  -5   7       34.44       33.37      2.14 o
   8  -5   7        0.72       -0.68      0.94 o
   9  -5   7        7.78        8.35      1.53 o
 -11  -4   7        2.15        1.22      1.48 o
 -10  -4   7        8.50        6.50      1.10 o
  -9  -4   7        0.68       -0.39      0.39 o
  -8  -4   7       15.39       21.65      1.37 o
  -7  -4   7      152.91      134.98      3.48 o
  -6  -4   7      863.66      824.73     14.93 o
  -5  -4   7       18.44       19.76      1.14 o
  -4  -4   7      394.33      414.65      6.69 o
  -3  -4   7      121.59      130.27      2.98 o
  -2  -4   7       16.53       20.64      0.68 o
  -1  -4   7       40.21       46.42      0.97 o
   0  -4   7        4.64        7.16      0.44 o
   1  -4   7        3.59        6.73      0.61 o
   2  -4   7       48.96       50.47      1.42 o
   3  -4   7       46.41       44.52      1.28 o
   4  -4   7      136.85      126.46      3.15 o
   5  -4   7      193.20      197.62      4.62 o
   6  -4   7        3.98        6.11      1.16 o
   7  -4   7        0.05       -0.16      0.77 o
   8  -4   7        4.51        3.30      1.16 o
 -12  -3   7        0.11       -1.10      1.72 o
 -11  -3   7        0.13        1.34      1.05 o
 -10  -3   7       23.65       25.58      1.79 o
  -9  -3   7        1.12        1.79      0.78 o
  -8  -3   7       15.70       13.18      0.65 o
  -7  -3   7       78.80       65.71      1.44 o
  -6  -3   7        1.93        0.89      0.33 o
  -5  -3   7      600.94      641.40     13.90 o
  -4  -3   7      139.21      147.77      2.17 o
  -3  -3   7      481.81      514.98      7.15 o
  -2  -3   7      212.98      199.42      3.21 o
  -1  -3   7      650.50      691.81      9.84 o
   0  -3   7        6.79        7.16      0.43 o
   1  -3   7        0.13        0.79      0.60 o
   2  -3   7        0.61        1.02      0.33 o
   3  -3   7        2.14        1.13      0.35 o
   4  -3   7       14.44       11.29      0.76 o
   5  -3   7       29.10       29.96      1.61 o
   6  -3   7        1.29        0.26      0.57 o
   7  -3   7        3.45        4.23      1.72 o
   8  -3   7        9.34        8.29      2.19 o
 -12  -2   7        6.33        5.97      1.14 o
 -11  -2   7        9.47       11.84      1.26 o
 -10  -2   7       41.84       37.53      1.83 o
  -9  -2   7        0.17       -0.60      0.60 o
  -8  -2   7      554.08      543.31      9.26 o
  -7  -2   7       40.87       35.86      1.28 o
  -6  -2   7      432.46      425.26      5.39 o
  -5  -2   7        3.46        4.61      0.48 o
  -4  -2   7      728.17      715.65      9.07 o
  -3  -2   7        8.26        3.85      0.35 o
  -2  -2   7        9.84       11.14      0.40 o
  -1  -2   7       10.52        7.70      0.39 o
   0  -2   7      220.82      250.98      3.67 o
   1  -2   7      455.20      487.97      6.37 o
   2  -2   7        0.62        0.43      0.29 o
   3  -2   7       50.46       49.25      1.21 o
   4  -2   7       96.25       94.06      2.01 o
   5  -2   7       32.45       22.81      0.96 o
   6  -2   7       18.93       19.06      1.88 o
   7  -2   7       18.33       18.62      1.53 o
   8  -2   7       17.59       29.11      3.29 o
 -13  -1   7        2.08        3.29      2.19 o
 -12  -1   7        5.02        4.65      1.08 o
 -11  -1   7        6.12        6.59      1.08 o
 -10  -1   7        4.85        5.18      0.92 o
  -9  -1   7       43.43       40.09      1.84 o
  -8  -1   7        0.03       -0.12      0.50 o
  -7  -1   7       81.42       68.71      1.87 o
  -6  -1   7       44.85       40.46      1.13 o
  -5  -1   7      289.76      301.92      4.25 o
  -4  -1   7        0.14        2.28      0.37 o
  -3  -1   7      653.82      711.48      8.97 o
  -2  -1   7     1031.77     1060.47     14.27 o
  -1  -1   7      217.72      231.74      3.16 o
   0  -1   7      133.82      114.68      1.75 o
   1  -1   7       98.77      110.39      1.77 o
   2  -1   7        7.01        6.23      0.48 o
   3  -1   7      202.06      200.22      3.86 o
   4  -1   7       12.87       11.17      0.75 o
   5  -1   7      108.70      103.92      2.85 o
   6  -1   7        1.42        1.21      0.64 o
   7  -1   7        4.50        3.76      1.72 o
 -13   0   7       26.96       30.37      2.20 o
 -12   0   7        0.63        0.74      0.84 o
 -11   0   7        6.02        8.93      1.36 o
 -10   0   7       61.99       63.00      2.25 o
  -9   0   7       18.83       18.84      1.05 o
  -8   0   7      292.72      290.35      6.46 o
  -7   0   7        0.10        0.54      0.40 o
  -6   0   7       61.86       54.51      1.19 o
  -5   0   7      184.29      192.53      4.87 o
  -4   0   7      367.73      357.84      5.57 o
  -3   0   7      467.58      506.04      7.02 o
  -2   0   7     2469.64     2542.19     30.66 o
  -1   0   7      300.84      318.96      4.20 o
   0   0   7        8.44        7.13      0.36 o
   1   0   7       13.92       17.72      0.57 o
   2   0   7      210.81      197.54      2.90 o
   3   0   7        0.08        0.57      0.48 o
   4   0   7       50.78       45.54      2.58 o
   5   0   7        1.41        0.75      0.82 o
   6   0   7        0.82       -0.42      0.82 o
   7   0   7        1.24        1.57      1.41 o
 -13   1   7       27.31       25.33      2.05 o
 -12   1   7        0.33       -0.12      1.08 o
 -11   1   7       20.12       17.55      1.33 o
 -10   1   7       17.36       13.18      1.04 o
  -9   1   7       28.16       18.87      1.40 o
  -8   1   7      280.63      276.29      5.43 o
  -7   1   7       16.93       19.27      0.66 o
  -6   1   7        5.35        7.91      0.41 o
  -5   1   7       47.13       46.28      1.62 o
  -4   1   7      385.95      406.08      8.59 o
  -3   1   7        9.33        6.88      0.39 o
  -2   1   7       62.78       59.51      1.40 o
  -1   1   7        2.77        3.47      0.29 o
   0   1   7       17.48       13.87      0.69 o
   1   1   7      134.16      126.42      2.35 o
   2   1   7      122.44      130.76      2.88 o
   3   1   7       82.77       83.88      6.34 o
   4   1   7       67.24       62.00      2.76 o
   5   1   7       13.39       15.55      2.74 o
   6   1   7        0.00       -0.47      0.89 o
   7   1   7       29.38       29.97      2.27 o
 -14   2   7       15.65       20.84      1.93 o
 -13   2   7       21.87       23.86      1.56 o
 -12   2   7       22.84       26.71      1.64 o
 -11   2   7       74.77       67.68      2.31 o
 -10   2   7        0.00       -0.69      0.69 o
  -9   2   7        0.01       -0.01      0.49 o
  -8   2   7        1.33        2.11      0.52 o
  -7   2   7       28.89       26.27      0.76 o
  -6   2   7       52.63       48.34      1.55 o
  -5   2   7        7.61        6.42      0.37 o
  -4   2   7     1340.08     1353.62     18.55 o
  -3   2   7      292.33      373.81      5.38 o
  -2   2   7      749.24      751.01      9.80 o
  -1   2   7        1.02        2.20      0.41 o
   0   2   7       13.65       17.55      0.91 o
   1   2   7      483.97      475.73      7.74 o
   2   2   7        1.49        0.58      0.57 o
   3   2   7        0.28       -0.45      0.71 o
   4   2   7       53.50       49.11      2.50 o
   5   2   7        4.29        3.05      1.11 o
   6   2   7        0.12        0.05      1.05 o
 -14   3   7        1.49        0.79      1.09 o
 -13   3   7        0.23        0.13      0.77 o
 -12   3   7        8.75        6.81      0.99 o
 -11   3   7        7.10        5.69      0.82 o
 -10   3   7       77.13       74.33      4.22 o
  -9   3   7      109.12      117.23      2.71 o
  -8   3   7       32.20       26.10      0.79 o
  -7   3   7        3.30        5.15      0.40 o
  -6   3   7       34.73       35.93      0.87 o
  -5   3   7       65.09       69.96      1.24 o
  -4   3   7      813.16      844.33     11.71 o
  -3   3   7       47.01       40.99      1.16 o
  -2   3   7        2.57        2.54      0.62 o
  -1   3   7       75.70       70.94      2.17 o
   0   3   7      492.81      480.63      7.77 o
   1   3   7       52.42       53.68      1.78 o
   2   3   7      634.33      628.24     15.81 o
   3   3   7        0.29       -0.82      0.82 o
   4   3   7       19.17       18.76      1.71 o
   5   3   7        2.92        2.66      1.11 o
 -14   4   7        0.20       -0.09      2.82 o
 -13   4   7        1.80        1.85      0.80 o
 -12   4   7        0.06       -0.22      0.64 o
 -11   4   7       57.71       53.24      1.88 o
 -10   4   7        0.01       -0.46      0.46 o
  -9   4   7        8.94        7.46      0.54 o
  -8   4   7        9.25        9.12      0.43 o
  -7   4   7        0.54        0.45      0.22 o
  -6   4   7      486.93      482.31      6.37 o
  -5   4   7      401.66      417.84      5.90 o
  -4   4   7        6.87        6.60      0.46 o
  -3   4   7        0.78        1.24      0.42 o
  -2   4   7       16.02       19.90      0.96 o
  -1   4   7       56.73       62.73      1.91 o
   0   4   7       58.63       54.81      3.18 o
   1   4   7       47.50       42.55      2.32 o
   2   4   7      190.09      178.05      5.58 o
   3   4   7       13.69       14.46      1.49 o
   4   4   7       52.95       56.71      3.44 o
   5   4   7       23.64       28.50      2.21 o
 -14   5   7        6.24        8.44      2.50 o
 -13   5   7        4.28        5.62      0.91 o
 -12   5   7        0.13        0.26      0.64 o
 -11   5   7        0.88        0.71      0.53 o
 -10   5   7       72.73       63.53      1.85 o
  -9   5   7       19.58       20.51      0.93 o
  -8   5   7       16.90       16.25      0.63 o
  -7   5   7       43.47       43.94      0.90 o
  -6   5   7        1.01        1.58      0.30 o
  -5   5   7       46.47       42.08      1.61 o
  -4   5   7        8.41        9.42      0.60 o
  -3   5   7        1.52        4.28      1.08 o
  -2   5   7      199.58      205.37      5.00 o
  -1   5   7        8.32        6.88      0.88 o
   0   5   7      311.51      337.90     19.81 o
   1   5   7       16.82       20.59      1.66 o
   2   5   7      120.81      122.58      5.24 o
   3   5   7        5.13        4.54      1.22 o
   4   5   7        5.11        4.07      1.33 o
 -14   6   7        1.71        1.75      0.85 o
 -13   6   7        1.96        3.29      0.86 o
 -12   6   7        0.08        0.00      0.52 o
 -11   6   7       53.83       48.38      3.04 o
 -10   6   7        0.75        0.79      0.50 o
  -9   6   7       95.27       89.14      1.94 o
  -8   6   7       56.56       53.82      1.92 o
  -7   6   7       61.62       60.25      1.02 o
  -6   6   7       35.60       31.95      1.35 o
  -5   6   7       12.27       14.07      0.73 o
  -4   6   7      238.57      257.92      6.20 o
  -3   6   7       54.44       50.18      1.89 o
  -2   6   7       48.51       41.07      1.74 o
  -1   6   7       41.83       27.21      1.71 o
   0   6   7      141.72      128.35      4.93 o
   1   6   7      166.89      165.99      5.42 o
   2   6   7       30.85       24.01      4.93 o
   3   6   7        6.34        3.90      1.27 o
 -14   7   7        4.75        6.95      1.00 o
 -13   7   7       22.30       21.23      1.06 o
 -12   7   7        1.54        1.05      0.48 o
 -11   7   7      196.61      185.49      3.85 o
 -10   7   7      140.71      138.80      3.32 o
  -9   7   7       62.06       63.02      1.59 o
  -8   7   7       78.48       79.70      1.58 o
  -7   7   7       82.92       76.05      3.04 o
  -6   7   7       29.25       20.43      1.44 o
  -5   7   7       26.66       29.26      1.80 o
  -4   7   7        1.19        0.86      0.60 o
  -3   7   7        2.26        2.01      0.71 o
  -2   7   7       69.24       73.06      2.93 o
  -1   7   7       54.14       54.20      2.60 o
   0   7   7       53.48       47.88      2.54 o
   1   7   7      138.30      137.14      4.87 o
   2   7   7        0.04        0.21      1.05 o
   3   7   7        4.85        6.73      2.19 o
 -14   8   7        0.97        0.48      0.71 o
 -13   8   7       10.00       11.55      0.78 o
 -12   8   7       13.79       14.95      1.03 o
 -11   8   7        2.28        2.22      0.61 o
 -10   8   7       15.66       14.29      0.82 o
  -9   8   7      264.01      274.83      4.64 o
  -8   8   7       18.59       13.51      1.27 o
  -7   8   7       59.18       67.70      2.82 o
  -6   8   7        6.69        7.20      1.05 o
  -5   8   7      184.15      172.36      5.84 o
  -4   8   7        4.09        3.05      1.00 o
  -3   8   7       49.62       43.51      2.32 o
  -2   8   7       34.81       31.57      2.43 o
  -1   8   7      104.76      105.69      4.62 o
   0   8   7        0.52        0.26      1.05 o
   1   8   7       22.96       17.95      1.82 o
   2   8   7        5.90        7.83      2.35 o
 -14   9   7       14.21       17.76      1.25 o
 -13   9   7        7.95        5.76      1.24 o
 -12   9   7       40.47       38.30      1.81 o
 -11   9   7        1.27        1.07      0.57 o
 -10   9   7        3.92        4.08      0.78 o
  -9   9   7        1.21        0.38      1.41 o
  -8   9   7       48.72       41.29      2.16 o
  -7   9   7        6.26        6.85      1.25 o
  -6   9   7        3.74        3.15      1.25 o
  -5   9   7       15.64       16.12      1.49 o
  -4   9   7        0.24       -0.63      1.10 o
  -3   9   7        2.77        4.21      1.57 o
  -2   9   7        0.13       -0.84      0.94 o
  -1   9   7       54.48       60.35      3.91 o
   0   9   7       42.83       41.00      2.60 o
 -14  10   7        1.04        0.27      1.13 o
 -13  10   7        0.73        1.96      1.09 o
 -12  10   7       12.31       14.86      1.23 o
 -11  10   7        2.57        3.98      1.09 o
 -10  10   7        4.16        3.05      1.05 o
  -9  10   7        0.57        2.24      0.98 o
  -8  10   7        0.85        1.22      0.94 o
  -7  10   7       20.91       20.04      1.71 o
  -6  10   7        0.82       -0.94      0.94 o
  -5  10   7       53.99       55.59      2.74 o
  -4  10   7        0.37       -0.77      0.77 o
  -3  10   7       14.15       12.89      1.60 o
  -2  10   7        0.07       -1.88      1.88 o
  -1  10   7       38.72       46.94      2.93 o
 -12  11   7        8.09       11.42      2.19 o
 -11  11   7        1.09        0.00      1.41 o
 -10  11   7        0.11        0.94      0.98 o
  -9  11   7        1.92        1.98      0.98 o
  -8  11   7        2.57        1.60      1.05 o
  -7  11   7       16.91       16.67      1.65 o
  -6  11   7       49.73       41.71      2.43 o
  -5  11   7        0.14       -0.78      1.10 o
  -4  11   7        2.35        2.41      1.16 o
  -3  11   7       40.85       44.77      2.71 o
  -2  11   7       58.66       66.41      5.48 o
 -12  12   7        1.40        0.78      1.72 o
 -11  12   7        2.09        2.66      1.72 o
 -10  12   7       10.03       10.80      2.35 o
  -9  12   7        0.02        0.31      1.57 o
  -8  12   7        3.09        2.21      1.20 o
  -7  12   7       62.61       76.86      3.41 o
  -6  12   7        4.77        6.53      1.49 o
  -5  12   7       21.22       23.74      2.05 o
  -4  12   7        6.67        6.78      1.54 o
 -11  13   7        0.67       -1.25      1.72 o
 -10  13   7        1.08        0.63      1.57 o
  -9  13   7        8.62       10.49      2.50 o
  -8  13   7       14.44       10.02      2.50 o
  -7  13   7        6.22        5.95      2.03 o
  -6  13   7        1.63        0.63      1.57 o
   2 -14   8        0.72       -0.78      1.41 o
  -1 -13   8       34.35       41.00      3.60 o
   0 -13   8       11.11       12.99      2.19 o
   1 -13   8        9.28        9.23      1.88 o
   2 -13   8        2.86        3.13      1.72 o
   3 -13   8       18.72       15.34      2.19 o
   4 -13   8        1.25        0.16      1.25 o
   5 -13   8        0.61       -0.16      1.25 o
  -3 -12   8        5.22        3.76      1.72 o
  -2 -12   8       11.90       15.65      2.35 o
  -1 -12   8        4.18        5.95      1.72 o
   0 -12   8        3.34        4.23      1.57 o
   1 -12   8       29.77       33.18      2.97 o
   2 -12   8       12.97       10.64      2.03 o
   3 -12   8        7.57        7.98      1.72 o
   4 -12   8       10.40        8.76      1.72 o
   5 -12   8        1.17        1.25      1.41 o
   6 -12   8        0.38        1.10      1.57 o
  -5 -11   8        0.01       -1.25      1.25 o
  -4 -11   8       24.12       28.80      2.97 o
  -3 -11   8       13.06       20.50      2.50 o
  -2 -11   8       40.97       46.17      3.44 o
  -1 -11   8       21.62       22.85      2.50 o
   0 -11   8       40.56       39.13      3.13 o
   1 -11   8        7.24        3.76      1.57 o
   2 -11   8      153.80      166.83      7.36 o
   3 -11   8       80.66       81.54      4.54 o
   4 -11   8        3.18        4.38      1.41 o
   5 -11   8        0.62       -0.47      1.25 o
   7 -11   8        0.88        2.19      1.41 o
  -6 -10   8        7.86        7.11      1.43 o
  -5 -10   8       40.59       40.88      2.43 o
  -4 -10   8       27.47       28.01      2.82 o
  -3 -10   8       50.25       47.26      3.44 o
  -2 -10   8       22.84       18.94      2.19 o
  -1 -10   8        2.44        2.50      1.25 o
   0 -10   8      152.14      160.57      7.04 o
   1 -10   8       27.35       24.41      2.35 o
   2 -10   8       20.68       14.87      1.88 o
   3 -10   8       26.60       21.28      2.19 o
   4 -10   8       11.60       15.02      2.03 o
   5 -10   8       10.22       10.02      1.72 o
   6 -10   8       11.13        9.39      1.72 o
   7 -10   8       14.07        8.60      1.50 o
  -7  -9   8        2.61        2.71      1.27 o
  -6  -9   8       43.25       46.71      2.54 o
  -5  -9   8        2.37        4.42      1.09 o
  -4  -9   8       36.78       38.73      2.35 o
  -3  -9   8        7.78        9.39      1.72 o
  -2  -9   8        2.61        0.94      1.25 o
  -1  -9   8        2.50        2.66      1.25 o
   0  -9   8       28.77       29.89      2.50 o
   1  -9   8       55.78       49.30      3.13 o
   2  -9   8       31.10       29.58      1.54 o
   3  -9   8        1.02       -0.63      1.10 o
   4  -9   8       64.60       61.50      3.60 o
   5  -9   8        3.09        2.66      1.25 o
   6  -9   8       10.47        8.69      1.35 o
   7  -9   8        0.55        2.23      1.07 o
   8  -9   8       17.64       14.78      1.88 o
  -8  -8   8        3.40        3.68      1.27 o
  -7  -8   8        2.41        0.96      1.05 o
  -6  -8   8       19.60       24.80      1.80 o
  -5  -8   8       47.24       43.51      2.20 o
  -4  -8   8        0.19       -0.56      0.86 o
  -3  -8   8       44.65       46.14      2.09 o
  -2  -8   8       43.85       49.33      1.81 o
  -1  -8   8      237.38      226.14      8.92 o
   0  -8   8      194.91      179.35      7.36 o
   1  -8   8       57.18       52.66      2.03 o
   2  -8   8       50.02       52.06      2.27 o
   3  -8   8       60.89       57.94      2.25 o
   4  -8   8      214.35      211.90      8.45 o
   5  -8   8        0.00        0.37      0.81 o
   6  -8   8       56.96       50.78      2.63 o
   7  -8   8        0.51       -0.87      0.92 o
   8  -8   8        7.20       10.07      1.65 o
  -9  -7   8        7.12        7.39      1.49 o
  -8  -7   8        8.01        8.09      1.38 o
  -7  -7   8       91.93       99.75      3.71 o
  -6  -7   8        3.49        4.34      1.72 o
  -5  -7   8        0.19       -0.59      0.59 o
  -4  -7   8       11.02       11.20      0.87 o
  -3  -7   8        5.76        3.68      0.59 o
  -2  -7   8       85.88       90.01      2.25 o
  -1  -7   8        5.48        3.91      0.66 o
   0  -7   8       23.92       27.66      1.43 o
   1  -7   8        9.04        6.98      0.82 o
   2  -7   8      200.61      206.02      5.35 o
   3  -7   8       84.26       81.32      2.70 o
   4  -7   8      333.91      333.71      7.17 o
   5  -7   8        2.07        3.41      1.04 o
   6  -7   8       36.93       41.50      2.43 o
   7  -7   8       27.36       34.78      2.29 o
   8  -7   8        2.30        2.03      1.41 o
 -10  -6   8        7.97        8.75      0.87 o
  -9  -6   8        7.67        6.28      1.27 o
  -8  -6   8        6.65        5.92      1.04 o
  -7  -6   8        8.24        7.71      0.97 o
  -6  -6   8        0.29        1.02      0.64 o
  -5  -6   8       13.24       14.71      0.99 o
  -4  -6   8        0.95        0.40      0.56 o
  -3  -6   8       18.20       16.62      0.90 o
  -2  -6   8      285.06      280.18      6.16 o
  -1  -6   8       49.52       49.88      1.37 o
   0  -6   8      211.52      196.23      3.51 o
   1  -6   8       31.31       29.53      1.88 o
   2  -6   8        0.88        1.01      0.94 o
   3  -6   8        2.58        1.60      0.60 o
   4  -6   8       45.40       46.71      1.73 o
   5  -6   8       58.75       60.87      4.23 o
   6  -6   8       59.90       57.58      2.78 o
   7  -6   8        4.51        4.85      1.41 o
   8  -6   8        0.36       -2.27      2.27 o
 -10  -5   8        5.29        2.18      0.94 o
  -9  -5   8       28.23       26.51      1.08 o
  -8  -5   8        2.88        1.05      0.49 o
  -7  -5   8       24.63       27.01      1.52 o
  -6  -5   8        0.80        1.23      0.64 o
  -5  -5   8       16.18       12.93      1.29 o
  -4  -5   8      248.57      235.92      4.09 o
  -3  -5   8       98.61      105.75      2.08 o
  -2  -5   8        0.01       -0.03      0.36 o
  -1  -5   8      249.51      238.50      4.17 o
   0  -5   8       58.63       60.76      1.40 o
   1  -5   8      327.26      319.68      6.28 o
   2  -5   8        0.51        0.96      0.70 o
   3  -5   8        1.18        2.05      0.66 o
   4  -5   8      238.73      238.88      5.35 o
   5  -5   8       67.70       79.16      2.46 o
   6  -5   8        6.50        7.20      1.41 o
   7  -5   8        4.29        3.11      1.07 o
   8  -5   8       16.57       15.49      2.82 o
 -11  -4   8        2.41        2.04      1.73 o
 -10  -4   8       50.24       47.96      2.78 o
  -9  -4   8        1.14        2.46      0.45 o
  -8  -4   8      184.01      186.58      3.71 o
  -7  -4   8       27.40       28.55      1.26 o
  -6  -4   8      151.52      156.42      2.94 o
  -5  -4   8      944.52      923.78     14.12 o
  -4  -4   8        6.87        8.51      0.56 o
  -3  -4   8       19.51       15.63      0.64 o
  -2  -4   8       58.40       51.06      1.27 o
  -1  -4   8       13.23       12.17      0.60 o
   0  -4   8      141.83      137.57      2.76 o
   1  -4   8      223.75      220.52      4.11 o
   2  -4   8      163.38      160.57      3.19 o
   3  -4   8      179.46      179.06      7.03 o
   4  -4   8        9.90       12.23      0.96 o
   5  -4   8       72.85       75.74      2.15 o
   6  -4   8       10.14       10.86      0.98 o
   7  -4   8        0.35       -1.41      1.41 o
 -12  -3   8        0.05        0.31      1.72 o
 -11  -3   8        0.05        0.31      1.07 o
 -10  -3   8       14.83       17.58      1.69 o
  -9  -3   8      112.62      110.17      3.35 o
  -8  -3   8       20.08       17.07      1.20 o
  -7  -3   8       67.21       67.46      1.55 o
  -6  -3   8      134.54      124.29      2.38 o
  -5  -3   8      551.45      556.10      8.68 o
  -4  -3   8      439.60      473.02      6.44 o
  -3  -3   8       54.52       50.50      0.99 o
  -2  -3   8        2.23        2.44      0.33 o
  -1  -3   8       36.29       28.79      0.76 o
   0  -3   8      180.20      199.07      3.49 o
   1  -3   8       16.85       15.07      0.65 o
   2  -3   8       24.72       21.37      0.89 o
   3  -3   8      397.03      391.55      8.63 o
   4  -3   8        4.63        5.95      0.77 o
   5  -3   8       60.20       56.85      1.98 o
   6  -3   8       55.56       63.39      3.76 o
   7  -3   8       15.44       16.28      2.66 o
 -12  -2   8       13.11       14.03      1.53 o
 -11  -2   8        0.12       -0.57      0.77 o
 -10  -2   8       48.81       50.25      2.47 o
  -9  -2   8        0.02       -0.19      0.62 o
  -8  -2   8      370.81      373.95      8.22 o
  -7  -2   8       98.91       92.24      2.13 o
  -6  -2   8       31.44       31.74      0.89 o
  -5  -2   8        2.80        1.58      0.31 o
  -4  -2   8        3.81        4.55      0.32 o
  -3  -2   8        9.21        7.88      0.47 o
  -2  -2   8       37.18       33.34      0.74 o
  -1  -2   8       80.23       79.72      1.62 o
   0  -2   8      173.35      179.08      2.62 o
   1  -2   8       27.61       30.52      1.06 o
   2  -2   8        2.51        1.63      0.41 o
   3  -2   8       36.88       32.28      1.15 o
   4  -2   8       19.71       18.65      1.21 o
   5  -2   8        2.19        2.11      0.86 o
   6  -2   8        1.32        0.73      1.57 o
   7  -2   8        2.13        3.51      1.13 o
 -13  -1   8       22.43       22.85      2.97 o
 -12  -1   8        4.66        4.96      1.02 o
 -11  -1   8        3.89        2.79      0.86 o
 -10  -1   8       64.14       56.31      2.26 o
  -9  -1   8       93.73      101.62      3.00 o
  -8  -1   8      282.45      265.96      6.05 o
  -7  -1   8      143.95      125.97      2.89 o
  -6  -1   8      139.90      119.46      4.43 o
  -5  -1   8        2.85        7.00      0.47 o
  -4  -1   8       49.20       51.16      1.20 o
  -3  -1   8      578.49      550.26      6.58 o
  -2  -1   8      130.13      126.86      1.90 o
  -1  -1   8       40.50       36.38      0.79 o
   0  -1   8        5.64        6.40      0.38 o
   1  -1   8      251.54      227.77      3.61 o
   2  -1   8       13.64       13.98      0.66 o
   3  -1   8      160.62      159.71      3.81 o
   4  -1   8        0.01       -0.48      0.48 o
   5  -1   8       74.36       80.17      2.89 o
   6  -1   8        2.81        3.97      1.05 o
   7  -1   8        0.09        1.72      1.88 o
 -13   0   8       29.04       29.94      2.20 o
 -12   0   8       14.89       16.35      1.38 o
 -11   0   8        0.01       -0.37      0.86 o
 -10   0   8      131.96      132.39      3.66 o
  -9   0   8       31.23       27.33      1.41 o
  -8   0   8        1.07        2.83      0.60 o
  -7   0   8      307.34      301.92      5.80 o
  -6   0   8      106.39      103.14      2.40 o
  -5   0   8      354.51      346.07      6.46 o
  -4   0   8      530.28      543.19      7.98 o
  -3   0   8      228.12      227.56      3.08 o
  -2   0   8       89.03       91.48      1.76 o
  -1   0   8       20.17       21.01      0.60 o
   0   0   8        3.28        3.22      0.33 o
   1   0   8       41.81       40.05      1.15 o
   2   0   8      150.97      131.59      3.33 o
   3   0   8        6.91        5.14      0.89 o
   4   0   8        0.04       -0.10      0.57 o
   5   0   8        0.71        0.23      0.89 o
   6   0   8       14.11       13.93      2.35 o
 -13   1   8       15.93       15.21      1.71 o
 -12   1   8       51.95       53.45      3.59 o
 -11   1   8       30.15       34.76      1.71 o
 -10   1   8       66.34       70.14      2.35 o
  -9   1   8      195.38      169.67      4.17 o
  -8   1   8       42.27       43.77      2.03 o
  -7   1   8       66.51       58.34      1.30 o
  -6   1   8      296.38      287.09      4.86 o
  -5   1   8      169.62      175.01      3.55 o
  -4   1   8      384.96      400.86      5.73 o
  -3   1   8        0.99        1.14      0.33 o
  -2   1   8       84.47       76.03      1.65 o
  -1   1   8       12.48       10.23      0.61 o
   0   1   8       10.44       10.04      0.70 o
   1   1   8       12.08       11.30      0.91 o
   2   1   8       26.61       23.06      1.66 o
   3   1   8      233.81      233.93      6.79 o
   4   1   8        1.08        0.16      1.10 o
   5   1   8       14.13       15.21      1.60 o
   6   1   8        0.01       -1.05      1.05 o
 -14   2   8        4.80        5.90      2.03 o
 -13   2   8        5.64        2.96      1.22 o
 -12   2   8       12.60       13.34      1.19 o
 -11   2   8       49.50       51.59      1.98 o
 -10   2   8       15.30       17.14      1.11 o
  -9   2   8       25.07       24.42      1.26 o
  -8   2   8      464.03      459.88      8.50 o
  -7   2   8       12.61       12.62      0.59 o
  -6   2   8      209.44      198.84      3.27 o
  -5   2   8      476.23      516.62      6.84 o
  -4   2   8     1139.76     1155.14     17.63 o
  -3   2   8       12.41       14.11      0.73 o
  -2   2   8      138.07      143.74      2.92 o
  -1   2   8       36.36       47.33      1.78 o
   0   2   8     1130.96     1091.21     25.37 o
   1   2   8        0.47        0.46      0.52 o
   2   2   8       55.04       49.51      4.54 o
   3   2   8        0.62       -0.89      0.89 o
   4   2   8       17.49       21.58      2.50 o
   5   2   8        1.44       -0.55      1.33 o
 -14   3   8        1.08        1.80      1.57 o
 -13   3   8        8.59        7.14      1.02 o
 -12   3   8       24.22       23.10      2.31 o
 -11   3   8        3.73        0.95      0.70 o
 -10   3   8       37.42       32.95      2.20 o
  -9   3   8       39.34       35.24      1.44 o
  -8   3   8      217.66      209.26      4.40 o
  -7   3   8       26.29       27.70      0.91 o
  -6   3   8       96.15       91.84      1.58 o
  -5   3   8      392.90      403.14      5.79 o
  -4   3   8       10.00       11.25      0.63 o
  -3   3   8       40.71       47.04      2.06 o
  -2   3   8        7.10        9.34      0.70 o
  -1   3   8       63.74       63.81      2.43 o
   0   3   8       64.14       58.99      2.54 o
   1   3   8       28.96       28.10      1.88 o
   2   3   8      101.36      101.97      3.76 o
   3   3   8       44.82       54.66      5.63 o
   4   3   8        1.72        1.10      1.33 o
   5   3   8       52.88       63.37      3.26 o
 -14   4   8        8.54        5.68      1.41 o
 -13   4   8       60.28       63.09      3.09 o
 -12   4   8        6.95       10.66      1.30 o
 -11   4   8       14.27       12.96      0.98 o
 -10   4   8       34.81       31.37      1.37 o
  -9   4   8        9.13        9.55      0.76 o
  -8   4   8        6.70        5.47      0.40 o
  -7   4   8       12.05       10.47      0.50 o
  -6   4   8      291.35      282.73      4.39 o
  -5   4   8      375.83      399.66      7.12 o
  -4   4   8        8.53        7.54      0.96 o
  -3   4   8      275.88      276.70      9.19 o
  -2   4   8      329.39      321.44      9.99 o
  -1   4   8      148.79      136.19      4.36 o
   0   4   8       20.74       18.08      1.49 o
   1   4   8        1.64        3.83      1.11 o
   2   4   8       11.70       10.16      1.38 o
   3   4   8        6.87        2.02      1.20 o
   4   4   8       11.02       15.83      1.88 o
 -14   5   8        4.22        3.02      1.16 o
 -13   5   8        4.64        4.41      0.87 o
 -12   5   8        5.52        6.04      0.87 o
 -11   5   8        0.73       -0.23      0.57 o
 -10   5   8       92.56       99.58      2.70 o
  -9   5   8        7.07        9.40      0.77 o
  -8   5   8       29.85       26.69      0.76 o
  -7   5   8       77.80       78.66      1.85 o
  -6   5   8       72.07       72.16      2.38 o
  -5   5   8        0.89        1.29      0.50 o
  -4   5   8       55.42       46.92      2.17 o
  -3   5   8       10.87        6.42      1.00 o
  -2   5   8        4.71        3.39      0.89 o
  -1   5   8        1.85        2.47      0.86 o
   0   5   8       55.73       66.28      2.88 o
   1   5   8        0.05       -0.68      0.86 o
   2   5   8       72.04       71.92      3.26 o
   3   5   8        7.07        9.26      1.55 o
 -14   6   8        1.22        1.85      0.82 o
 -13   6   8       15.25       17.62      1.19 o
 -12   6   8       53.52       49.31      2.77 o
 -11   6   8       84.49       91.22      2.62 o
 -10   6   8        1.91        2.51      0.66 o
  -9   6   8      173.23      170.42      3.14 o
  -8   6   8        9.15        7.11      0.49 o
  -7   6   8      796.82      845.22     16.08 o
  -6   6   8       46.64       44.92      2.66 o
  -5   6   8        3.57        1.54      2.66 o
  -4   6   8       17.31       20.81      1.55 o
  -3   6   8        0.08        0.16      1.02 o
  -2   6   8        2.73        3.56      2.03 o
  -1   6   8        6.30        5.31      1.16 o
   0   6   8       33.69       33.71      2.16 o
   1   6   8        0.07       -0.89      0.89 o
   2   6   8       59.00       56.09      3.04 o
 -14   7   8        0.26       -0.40      0.68 o
 -13   7   8        3.34        4.12      0.81 o
 -12   7   8        6.84        9.49      0.99 o
 -11   7   8        5.25        6.05      0.82 o
 -10   7   8       71.41       78.61      2.52 o
  -9   7   8        5.03        4.44      0.60 o
  -8   7   8        6.40        8.34      1.22 o
  -7   7   8       41.21       47.43      3.36 o
  -6   7   8        2.73        1.29      0.82 o
  -5   7   8       17.78       14.65      2.03 o
  -4   7   8       83.25       82.03      3.20 o
  -3   7   8        6.31        5.19      1.05 o
  -2   7   8       62.72       61.66      2.82 o
  -1   7   8       21.32       23.18      2.82 o
   0   7   8       47.84       49.99      3.83 o
   1   7   8        0.00       -0.16      1.11 o
   2   7   8        9.58        8.61      2.19 o
 -14   8   8        0.07       -0.68      0.68 o
 -13   8   8        5.89        5.97      0.83 o
 -12   8   8        1.16        0.64      0.64 o
 -11   8   8       35.10       38.08      1.33 o
 -10   8   8        1.12        1.64      0.98 o
  -9   8   8      192.29      201.61      6.73 o
  -8   8   8      159.52      158.72      5.03 o
  -7   8   8       12.19       16.92      1.44 o
  -6   8   8       35.84       40.88      2.27 o
  -5   8   8        0.63        1.41      1.41 o
  -4   8   8       22.22       27.13      1.82 o
  -3   8   8       20.54       23.14      1.82 o
  -2   8   8        5.55        6.42      1.41 o
  -1   8   8        6.73        6.27      1.80 o
   0   8   8        1.21        0.33      1.17 o
 -14   9   8       12.79       16.83      1.08 o
 -13   9   8       16.52       17.10      1.65 o
 -12   9   8        6.19        5.76      0.93 o
 -11   9   8        7.06        6.84      0.99 o
 -10   9   8       15.13       15.02      1.49 o
  -9   9   8        5.65        5.85      1.33 o
  -8   9   8        5.60        5.48      2.43 o
  -7   9   8        2.17        1.96      1.17 o
  -6   9   8        0.14       -0.91      0.94 o
  -5   9   8       70.22       66.44      3.03 o
  -4   9   8        0.38       -0.57      1.72 o
  -3   9   8       14.11       13.04      1.55 o
  -2   9   8        1.49        2.18      1.16 o
  -1   9   8       17.98       17.94      1.87 o
 -14  10   8        0.88        1.60      1.96 o
 -12  10   8        0.63       -0.47      1.25 o
 -11  10   8       21.18       23.90      1.82 o
 -10  10   8        8.15       10.52      1.38 o
  -9  10   8       20.53       22.75      1.96 o
  -8  10   8        1.57       -0.08      0.89 o
  -7  10   8       16.38       18.60      1.71 o
  -6  10   8        3.28        2.43      1.09 o
  -5  10   8       41.40       40.84      2.43 o
  -4  10   8        0.38        1.44      1.05 o
  -3  10   8       36.18       32.97      2.50 o
  -2  10   8        5.93        4.76      1.38 o
 -12  11   8        0.03       -1.41      1.41 o
 -11  11   8        4.85        5.95      1.88 o
 -10  11   8        2.88        2.90      1.11 o
  -9  11   8        0.48        1.04      1.17 o
  -8  11   8        0.10        0.20      1.05 o
  -7  11   8       20.36       22.54      2.66 o
  -6  11   8        0.30        1.23      1.09 o
  -5  11   8       21.39       21.56      2.03 o
  -4  11   8        8.32        8.86      1.60 o
 -12  12   8        5.63        6.10      2.19 o
 -11  12   8        1.22        3.13      1.88 o
 -10  12   8        1.01        1.25      1.72 o
  -9  12   8        1.50       -0.73      1.05 o
  -8  12   8        7.81        8.63      1.58 o
  -7  12   8        3.01        1.42      1.27 o
  -6  12   8        5.19        6.88      1.88 o
  -5  12   8       36.89       46.95      4.07 o
  -1 -13   9        2.13        1.57      1.72 o
   0 -13   9       14.02       17.53      2.50 o
   1 -13   9        0.04        0.78      1.41 o
   2 -13   9       23.88       23.01      2.66 o
   3 -13   9        3.14        3.76      1.57 o
   4 -13   9        0.10        1.88      1.57 o
  -3 -12   9        7.58       11.89      2.35 o
  -2 -12   9        9.74        9.55      2.19 o
  -1 -12   9        0.62        1.10      1.41 o
   0 -12   9        0.25        1.88      1.41 o
   1 -12   9       26.88       25.51      2.66 o
   2 -12   9        2.88       -0.16      1.10 o
   3 -12   9        0.98       -0.47      1.25 o
   4 -12   9        4.33        2.66      1.41 o
  -5 -11   9        2.49        0.63      1.57 o
  -4 -11   9        1.56       -0.16      1.41 o
  -3 -11   9        0.00        0.47      1.41 o
  -2 -11   9       12.72       11.11      2.03 o
  -1 -11   9        9.85       14.71      2.19 o
   0 -11   9       80.74       86.70      4.85 o
   1 -11   9        4.54        4.23      1.41 o
   2 -11   9        1.71        1.41      1.25 o
   3 -11   9       16.98       19.25      2.19 o
   4 -11   9       27.64       26.14      2.66 o
   5 -11   9       18.01       17.22      2.19 o
   6 -11   9       10.06        9.55      2.03 o
  -6 -10   9        0.01        0.16      1.41 o
  -5 -10   9        9.11        3.60      1.72 o
  -4 -10   9       35.25       35.06      3.13 o
  -3 -10   9        5.47        3.29      1.57 o
  -2 -10   9        7.26        6.42      1.72 o
  -1 -10   9        0.61       -1.10      1.10 o
   0 -10   9        9.18        8.29      1.72 o
   1 -10   9       10.04        9.39      1.72 o
   2 -10   9        4.25        2.47      0.86 o
   3 -10   9       46.03       49.92      3.29 o
   4 -10   9        1.15       -0.16      0.94 o
   5 -10   9        0.80       -1.10      1.10 o
   6 -10   9        7.89        6.73      1.72 o
  -7  -9   9        1.58        0.37      1.16 o
  -6  -9   9        0.03       -0.70      0.89 o
  -5  -9   9       14.13       17.74      1.58 o
  -4  -9   9        0.33        0.78      1.25 o
  -3  -9   9        0.50        0.78      1.25 o
  -2  -9   9      136.86      131.30      6.10 o
  -1  -9   9       50.83       58.37      3.60 o
   0  -9   9       88.18       90.46      4.70 o
   1  -9   9       25.48       26.24      2.27 o
   2  -9   9        2.95        2.10      1.64 o
   3  -9   9       91.86       96.36      3.23 o
   4  -9   9       31.24       37.72      2.97 o
   5  -9   9        0.60        1.30      1.17 o
   6  -9   9       16.44       12.21      1.88 o
   7  -9   9        0.17        1.10      1.41 o
  -8  -8   9        0.30        1.80      1.11 o
  -7  -8   9       13.84       12.21      1.43 o
  -6  -8   9       19.92       21.78      2.27 o
  -5  -8   9        6.64        5.98      1.09 o
  -4  -8   9       28.54       32.50      1.87 o
  -3  -8   9       18.60       15.32      1.80 o
  -2  -8   9      146.66      161.35      7.04 o
  -1  -8   9      122.99      112.09      3.41 o
   0  -8   9       28.62       26.67      1.43 o
   1  -8   9        6.77        5.36      0.86 o
   2  -8   9       42.48       40.81      3.36 o
   3  -8   9       34.42       39.94      1.98 o
   4  -8   9       17.50       18.57      1.62 o
   5  -8   9       29.23       25.84      6.81 o
   6  -8   9        6.36        5.32      1.57 o
   7  -8   9        0.27        1.10      1.25 o
  -9  -7   9       24.09       22.87      1.30 o
  -8  -7   9        6.15        4.42      1.64 o
  -7  -7   9       25.60       26.13      1.96 o
  -6  -7   9        1.28        0.91      0.86 o
  -5  -7   9        0.43       -0.22      0.71 o
  -4  -7   9       24.31       27.81      2.11 o
  -3  -7   9       22.77       27.83      1.58 o
  -2  -7   9        3.16        2.78      0.57 o
  -1  -7   9       39.47       38.07      1.88 o
   0  -7   9       75.50       70.56      2.43 o
   1  -7   9      136.74      144.16      4.08 o
   2  -7   9      115.09      115.77      3.52 o
   3  -7   9        9.15       10.47      0.93 o
   4  -7   9       45.90       49.83      1.93 o
   5  -7   9        1.99        3.76      1.25 o
   6  -7   9       27.52       26.92      2.50 o
   7  -7   9       22.16       23.16      2.50 o
 -10  -6   9        0.47       -0.78      1.57 o
  -9  -6   9        5.36        6.56      0.76 o
  -8  -6   9        0.22        0.44      0.50 o
  -7  -6   9        0.40       -0.37      0.46 o
  -6  -6   9       10.10       12.53      0.85 o
  -5  -6   9       24.20       27.38      1.11 o
  -4  -6   9       32.11       39.10      1.28 o
  -3  -6   9      225.13      230.20      4.40 o
  -2  -6   9       30.46       28.13      1.02 o
  -1  -6   9      149.66      140.42      2.73 o
   0  -6   9      276.87      263.02      6.50 o
   1  -6   9       33.87       34.64      1.65 o
   2  -6   9       17.90       20.13      1.76 o
   3  -6   9       54.21       55.78      2.68 o
   4  -6   9      126.82      123.05      3.76 o
   5  -6   9        0.21        0.42      0.71 o
   6  -6   9       17.42       18.47      2.03 o
   7  -6   9        1.06       -0.16      1.72 o
 -10  -5   9        4.68        3.43      1.06 o
  -9  -5   9       36.09       35.37      1.94 o
  -8  -5   9        0.30       -0.39      0.39 o
  -7  -5   9       11.96       14.15      0.82 o
  -6  -5   9        0.01        0.24      0.44 o
  -5  -5   9      286.23      248.83      4.70 o
  -4  -5   9       62.58       59.57      1.63 o
  -3  -5   9       75.89       83.48      1.98 o
  -2  -5   9        0.03       -0.19      0.32 o
  -1  -5   9      128.88      115.33      2.35 o
   0  -5   9      369.62      367.67      7.18 o
   1  -5   9       74.74       68.18      2.06 o
   2  -5   9      139.68      140.17      3.46 o
   3  -5   9      132.83      136.45      3.92 o
   4  -5   9       53.90       55.82      2.20 o
   5  -5   9       11.57       12.94      1.49 o
   6  -5   9       13.85       15.56      3.44 o
 -11  -4   9       35.68       38.45      2.12 o
 -10  -4   9        0.44        2.42      0.93 o
  -9  -4   9       40.25       35.95      1.85 o
  -8  -4   9       21.08       22.72      0.94 o
  -7  -4   9        8.05        9.74      0.68 o
  -6  -4   9       17.17       15.79      0.84 o
  -5  -4   9     1284.03     1257.35     20.74 o
  -4  -4   9      176.33      184.00      3.20 o
  -3  -4   9        6.42        6.25      0.50 o
  -2  -4   9       67.59       66.16      1.57 o
  -1  -4   9        0.01       -0.35      0.35 o
   0  -4   9       13.63       13.96      0.78 o
   1  -4   9        0.02        0.26      0.39 o
   2  -4   9      203.54      201.69      5.19 o
   3  -4   9      261.82      257.46      6.52 o
   4  -4   9       27.50       26.66      1.83 o
   5  -4   9        7.53        4.06      0.95 o
   6  -4   9       24.13       26.44      1.84 o
 -12  -3   9        2.22        2.50      2.03 o
 -11  -3   9        0.24        0.18      0.85 o
 -10  -3   9        2.59        5.54      1.04 o
  -9  -3   9       14.99       16.91      1.33 o
  -8  -3   9       14.47       14.15      1.46 o
  -7  -3   9        0.92        0.22      0.29 o
  -6  -3   9      871.84      809.37     13.55 o
  -5  -3   9       75.17       70.71      1.69 o
  -4  -3   9       30.19       27.02      1.39 o
  -3  -3   9       47.20       54.31      1.17 o
  -2  -3   9      295.98      299.68      4.70 o
  -1  -3   9      526.33      516.83      8.65 o
   0  -3   9      151.66      146.67      2.89 o
   1  -3   9      418.12      399.13      7.03 o
   2  -3   9        2.35        2.90      0.53 o
   3  -3   9        4.72        4.45      0.98 o
   4  -3   9       33.62       34.72      1.88 o
   5  -3   9        0.09       -0.45      0.81 o
   6  -3   9       23.91       22.12      1.65 o
 -12  -2   9        5.73        8.28      1.49 o
 -11  -2   9        6.82        6.07      1.08 o
 -10  -2   9       29.04       34.55      1.74 o
  -9  -2   9       11.92        9.00      1.01 o
  -8  -2   9        4.19        7.28      0.89 o
  -7  -2   9      168.18      164.72      4.59 o
  -6  -2   9      552.18      549.20      9.31 o
  -5  -2   9       23.20       21.23      0.70 o
  -4  -2   9        0.16       -0.19      0.31 o
  -3  -2   9      145.68      139.70      2.18 o
  -2  -2   9        0.40        0.18      0.43 o
  -1  -2   9        0.24        0.92      0.37 o
   0  -2   9       13.46       12.94      0.70 o
   1  -2   9      167.67      163.45      4.02 o
   2  -2   9       22.94       18.51      0.87 o
   3  -2   9       78.95       72.58      2.25 o
   4  -2   9        8.62        6.44      1.01 o
   5  -2   9        5.13        4.79      1.01 o
   6  -2   9        0.18        0.41      0.92 o
 -13  -1   9        0.34        4.70      2.19 o
 -12  -1   9        0.81        0.01      0.83 o
 -11  -1   9        7.05        4.59      0.96 o
 -10  -1   9       34.79       33.33      1.67 o
  -9  -1   9       10.02        9.02      0.99 o
  -8  -1   9      160.91      142.36      3.75 o
  -7  -1   9       61.90       51.62      1.83 o
  -6  -1   9       10.59        7.91      1.09 o
  -5  -1   9       82.94       83.09      2.24 o
  -4  -1   9       62.81       64.11      1.21 o
  -3  -1   9       48.19       38.84      1.00 o
  -2  -1   9      105.27      111.54      2.12 o
  -1  -1   9      299.22      290.18      4.77 o
   0  -1   9       32.01       28.02      0.97 o
   1  -1   9       71.52       66.76      1.98 o
   2  -1   9       71.61       71.75      2.19 o
   3  -1   9        0.84        2.06      0.66 o
   4  -1   9       78.14       79.51      3.61 o
   5  -1   9       15.95       15.47      1.64 o
   6  -1   9        5.21        4.54      1.88 o
 -13   0   9        3.54        2.41      2.82 o
 -12   0   9       11.82       10.12      1.20 o
 -11   0   9        6.13        7.97      1.05 o
 -10   0   9       14.65       11.42      1.05 o
  -9   0   9        1.22        1.91      0.66 o
  -8   0   9        5.34        5.95      0.78 o
  -7   0   9      189.01      173.03      4.37 o
  -6   0   9      147.80      143.71      2.97 o
  -5   0   9       86.75       68.60      1.82 o
  -4   0   9       97.84       95.60      2.00 o
  -3   0   9      555.85      581.02      7.79 o
  -2   0   9       11.46       11.27      0.65 o
  -1   0   9      255.68      249.73      4.43 o
   0   0   9      401.19      365.73      7.37 o
   1   0   9        3.71        3.54      0.72 o
   2   0   9       83.13       72.54      2.42 o
   3   0   9        1.46        1.74      0.66 o
   4   0   9       13.95       13.84      1.49 o
   5   0   9        0.34       -0.16      1.41 o
 -13   1   9        5.13        3.91      1.20 o
 -12   1   9       10.44        8.97      1.11 o
 -11   1   9        0.20        0.38      0.69 o
 -10   1   9        6.72        6.32      0.89 o
  -9   1   9      272.76      242.65      5.63 o
  -8   1   9        0.27        0.41      0.60 o
  -7   1   9      136.65      126.04      2.68 o
  -6   1   9       77.21       66.75      1.49 o
  -5   1   9      226.74      229.60      3.56 o
  -4   1   9       29.99       39.04      1.08 o
  -3   1   9      460.80      461.22     15.91 o
  -2   1   9      290.28      273.28      5.75 o
  -1   1   9      140.93      125.39      3.08 o
   0   1   9      437.46      435.28     13.73 o
   1   1   9       15.64       16.57      1.38 o
   2   1   9       44.65       34.51      4.70 o
   3   1   9       96.96      108.44      4.03 o
   4   1   9        4.62        6.12      1.27 o
   5   1   9       23.52       23.41      2.05 o
 -14   2   9        5.47        1.72      1.88 o
 -13   2   9        0.19       -0.75      0.75 o
 -12   2   9        1.92        1.56      0.78 o
 -11   2   9        0.54        0.22      0.66 o
 -10   2   9        0.16       -0.34      0.59 o
  -9   2   9       77.27       84.35      2.47 o
  -8   2   9       47.17       48.41      1.72 o
  -7   2   9       76.93       78.15      1.76 o
  -6   2   9      119.16      112.10      2.37 o
  -5   2   9       21.83       18.41      0.71 o
  -4   2   9      383.89      372.78      7.52 o
  -3   2   9      206.31      192.62      5.72 o
  -2   2   9       19.86       17.97      1.02 o
  -1   2   9       10.56       21.04      1.17 o
   0   2   9       11.66       14.40      1.80 o
   1   2   9       17.32       14.84      1.64 o
   2   2   9       11.65       10.32      1.38 o
   3   2   9       44.25       48.05      2.65 o
   4   2   9        7.52        7.78      1.43 o
 -14   3   9        7.92        8.79      1.54 o
 -13   3   9        7.04        6.38      0.99 o
 -12   3   9        5.19        5.35      0.89 o
 -11   3   9       61.95       57.78      2.44 o
 -10   3   9       35.26       31.81      3.73 o
  -9   3   9       61.45       62.63      2.02 o
  -8   3   9      111.69      109.63      2.39 o
  -7   3   9        1.92        1.83      0.42 o
  -6   3   9      126.78      126.01      2.52 o
  -5   3   9        1.52        0.26      0.53 o
  -4   3   9        1.12        0.90      0.52 o
  -3   3   9       97.82       99.47      2.60 o
  -2   3   9      368.39      352.25      8.07 o
  -1   3   9       99.39       98.63      3.54 o
   0   3   9       87.18       93.84      3.48 o
   1   3   9       78.31       81.08      3.37 o
   2   3   9        0.01       -0.23      1.02 o
   3   3   9       22.93       17.04      1.77 o
   4   3   9       11.92       11.42      3.99 o
 -14   4   9        1.69        1.33      1.11 o
 -13   4   9        5.34        6.68      1.01 o
 -12   4   9        1.04        0.52      0.73 o
 -11   4   9       22.38       27.23      1.40 o
 -10   4   9       95.95       99.04      2.77 o
  -9   4   9       11.70       11.12      0.84 o
  -8   4   9       68.32       68.47      1.62 o
  -7   4   9      153.52      166.41      4.08 o
  -6   4   9       14.91       13.79      0.81 o
  -5   4   9       38.95       39.13      3.41 o
  -4   4   9      213.37      212.48     10.19 o
  -3   4   9        0.61        1.91      0.82 o
  -2   4   9        0.02       -0.10      0.71 o
  -1   4   9        0.47        0.37      0.82 o
   0   4   9        6.35        3.99      1.11 o
   1   4   9        2.21        1.96      1.00 o
   2   4   9        8.79        8.49      2.03 o
   3   4   9       56.25       58.88      4.54 o
 -14   5   9        0.05        0.63      1.09 o
 -13   5   9        2.31        4.01      1.65 o
 -12   5   9       86.49       89.08      2.73 o
 -11   5   9       27.55       27.84      1.33 o
 -10   5   9        0.52       -0.42      0.50 o
  -9   5   9       71.34       81.95      2.81 o
  -8   5   9        0.89        0.40      0.56 o
  -7   5   9       28.47       27.32      1.16 o
  -6   5   9       18.15       16.61      1.16 o
  -5   5   9       38.74       42.27      2.10 o
  -4   5   9       23.77       23.01      1.55 o
  -3   5   9        6.19        5.81      1.00 o
  -2   5   9        8.11        7.23      1.16 o
  -1   5   9       31.76       32.69      2.05 o
   0   5   9       16.39       19.78      1.71 o
   1   5   9       58.93       58.87      3.04 o
   2   5   9       50.78       57.00      3.04 o
 -14   6   9        2.18        1.39      1.09 o
 -13   6   9        6.71        7.38      0.96 o
 -12   6   9        0.02        0.17      0.68 o
 -11   6   9        3.45        3.79      0.64 o
 -10   6   9       85.94       88.67      2.25 o
  -9   6   9        1.33        0.80      0.53 o
  -8   6   9       37.75       36.23      1.23 o
  -7   6   9       27.33       26.25      4.23 o
  -6   6   9       65.11       64.22      2.71 o
  -5   6   9       65.94       62.42      2.65 o
  -4   6   9       14.84       15.28      2.82 o
  -3   6   9       13.76       13.67      1.44 o
  -2   6   9        4.84        5.71      1.22 o
  -1   6   9        5.11        0.08      1.00 o
   0   6   9        0.29       -0.27      0.94 o
   1   6   9       76.97       75.87      5.56 o
 -14   7   9        0.04       -0.61      0.61 o
 -13   7   9       36.11       30.78      1.33 o
 -12   7   9        3.87        5.24      0.66 o
 -11   7   9        4.07        4.37      0.58 o
 -10   7   9       17.87       15.61      0.93 o
  -9   7   9       53.32       47.62      1.71 o
  -8   7   9      170.99      165.58      7.51 o
  -7   7   9       27.96       32.19      1.99 o
  -6   7   9        0.02       -0.70      0.77 o
  -5   7   9       43.95       45.18      2.38 o
  -4   7   9        0.62        0.39      0.89 o
  -3   7   9        0.22       -0.77      0.77 o
  -2   7   9        1.06        0.20      0.94 o
  -1   7   9        4.97        3.52      1.64 o
   0   7   9       22.93       32.34      2.35 o
 -14   8   9        6.32        8.43      0.87 o
 -13   8   9        0.66        2.55      0.87 o
 -12   8   9        8.42        7.53      1.27 o
 -11   8   9        6.25        4.90      1.16 o
 -10   8   9       22.59       22.11      1.17 o
  -9   8   9       46.96       51.79      2.54 o
  -8   8   9        9.84        9.47      1.22 o
  -7   8   9       58.90       68.31      3.44 o
  -6   8   9       22.83       27.39      2.27 o
  -5   8   9       40.79       39.44      2.32 o
  -4   8   9       12.68       11.73      1.49 o
  -3   8   9        4.60        1.80      1.00 o
  -2   8   9        3.12        4.46      1.22 o
  -1   8   9        7.57        5.01      1.33 o
 -13   9   9       11.44       11.41      1.49 o
 -12   9   9        0.41       -0.06      1.10 o
 -11   9   9       19.87       19.00      1.10 o
 -10   9   9        4.17        3.05      1.57 o
  -9   9   9        8.89        8.95      1.31 o
  -8   9   9       13.26       15.19      1.55 o
  -7   9   9        7.45        6.38      1.64 o
  -6   9   9        0.10       -0.47      1.57 o
  -5   9   9        1.71        2.19      1.16 o
  -4   9   9        3.39        1.23      1.05 o
  -3   9   9        9.74        9.89      1.54 o
  -2   9   9        0.44       -0.39      1.11 o
 -12  10   9        7.02        4.70      1.72 o
 -11  10   9       14.05       18.18      4.15 o
 -10  10   9        1.26        0.23      1.00 o
  -9  10   9        9.25       12.61      1.54 o
  -8  10   9        4.61        5.29      1.33 o
  -7  10   9       17.86       18.01      1.76 o
  -6  10   9       21.02       21.09      1.93 o
  -5  10   9        7.91        7.62      1.44 o
  -4  10   9        6.60        6.62      1.49 o
 -12  11   9        1.45       -1.57      1.57 o
 -11  11   9        2.15        2.84      1.49 o
 -10  11   9        8.70       10.38      2.43 o
  -9  11   9        2.18        2.90      1.22 o
  -8  11   9        3.11        4.23      1.33 o
  -7  11   9        1.03       -0.75      1.05 o
  -6  11   9        0.23       -1.16      1.16 o
  -5  11   9       12.84       10.96      2.35 o
 -11  12   9        0.05        1.88      1.88 o
 -10  12   9        1.05        1.79      1.20 o
  -9  12   9       11.07       15.49      2.27 o
  -8  12   9        0.71        0.94      1.57 o
  -7  12   9        2.61        3.13      1.88 o
  -2 -12  10        0.12       -0.16      1.41 o
  -1 -12  10       27.50       30.20      2.97 o
   0 -12  10        1.60       -1.25      1.25 o
   1 -12  10        0.00        0.94      1.25 o
   2 -12  10       13.38       14.09      2.19 o
   3 -12  10       33.26       34.59      2.97 o
   4 -12  10        0.05       -1.10      1.10 o
  -4 -11  10       20.21       16.75      2.50 o
  -3 -11  10        3.09        4.38      1.88 o
  -2 -11  10        5.58        8.92      1.88 o
  -1 -11  10        1.65        1.57      1.41 o
   0 -11  10       23.66       31.46      2.97 o
   1 -11  10        0.17       -0.71      0.71 o
   2 -11  10        9.85       10.80      1.88 o
   3 -11  10       12.06        9.23      1.88 o
   4 -11  10        3.78        3.44      1.57 o
   5 -11  10        0.10       -1.10      1.10 o
  -6 -10  10        6.68        9.70      2.35 o
  -5 -10  10        2.66        6.10      2.03 o
  -4 -10  10       22.00       23.48      2.82 o
  -3 -10  10        7.26       12.05      2.19 o
  -2 -10  10      141.04      135.53      6.57 o
  -1 -10  10        0.19       -0.08      0.71 o
   0 -10  10        2.63        1.98      0.82 o
   1 -10  10        1.75        0.97      1.41 o
   2 -10  10       13.90        9.17      1.96 o
   3 -10  10       17.71       12.99      1.88 o
   4 -10  10        3.68        4.07      1.41 o
   5 -10  10        0.22       -0.31      1.25 o
  -7  -9  10       41.09       55.00      2.98 o
  -6  -9  10       40.33       46.64      3.76 o
  -5  -9  10       10.95        9.86      2.03 o
  -4  -9  10       12.69       14.09      2.19 o
  -3  -9  10       19.85       18.15      2.19 o
  -2  -9  10        9.34       13.17      1.20 o
  -1  -9  10       39.07       42.09      2.03 o
   0  -9  10        6.51        8.91      1.09 o
   1  -9  10       53.52       49.39      2.14 o
   2  -9  10      114.40      118.43      4.38 o
   3  -9  10      121.96      127.53     10.56 o
   4  -9  10       59.22       62.60      3.76 o
   5  -9  10        8.04        6.42      1.72 o
   6  -9  10       20.91       26.76      2.82 o
  -8  -8  10        6.22        6.76      0.96 o
  -7  -8  10       19.54       17.81      1.19 o
  -6  -8  10       21.60       21.21      1.23 o
  -5  -8  10       12.71       16.78      1.26 o
  -4  -8  10      125.85      133.03      4.77 o
  -3  -8  10        8.53        5.60      0.90 o
  -2  -8  10       64.87       65.57      2.44 o
  -1  -8  10       13.60       12.65      1.41 o
   0  -8  10       19.33       20.03      1.35 o
   1  -8  10       28.37       25.67      2.03 o
   2  -8  10        1.55        0.60      0.71 o
   3  -8  10       32.61       30.48      1.76 o
   4  -8  10       19.75       20.50      2.19 o
   5  -8  10       32.13       40.22      3.13 o
   6  -8  10        2.80        3.76      1.57 o
  -9  -7  10        2.37        3.20      0.67 o
  -8  -7  10       24.33       27.74      3.16 o
  -7  -7  10        1.55        0.36      0.64 o
  -6  -7  10       51.09       48.67      1.72 o
  -5  -7  10       10.42        9.58      0.87 o
  -4  -7  10        0.08       -0.46      0.46 o
  -3  -7  10        0.14        0.44      0.51 o
  -2  -7  10        9.42       11.28      1.09 o
  -1  -7  10       75.87       76.68      2.82 o
   0  -7  10       26.26       24.96      1.43 o
   1  -7  10        1.70        1.07      0.71 o
   2  -7  10       70.47       66.46      2.43 o
   3  -7  10        8.32        6.59      1.00 o
   4  -7  10       54.49       60.77      4.70 o
   5  -7  10        7.43        7.20      1.72 o
   6  -7  10       13.44       16.12      2.19 o
 -10  -6  10       35.01       40.22      3.91 o
  -9  -6  10        0.12        0.86      1.42 o
  -8  -6  10       15.92       16.70      1.21 o
  -7  -6  10        0.16        0.16      0.56 o
  -6  -6  10       13.04        9.22      0.78 o
  -5  -6  10        7.39        6.01      1.13 o
  -4  -6  10        0.27        0.72      0.45 o
  -3  -6  10       14.72       13.23      0.78 o
  -2  -6  10       18.12       16.02      0.99 o
  -1  -6  10      119.60      110.72      7.43 o
   0  -6  10       76.11       64.55      4.46 o
   1  -6  10        3.15        4.20      0.71 o
   2  -6  10       10.94       11.08      1.05 o
   3  -6  10       16.34       20.44      2.58 o
   4  -6  10       39.19       40.93      2.58 o
   5  -6  10       13.42       13.01      2.43 o
 -10  -5  10       61.37       65.49      3.56 o
  -9  -5  10       21.20       24.61      2.74 o
  -8  -5  10       25.85       27.55      1.49 o
  -7  -5  10      126.09      120.44      2.70 o
  -6  -5  10        7.59        8.20      0.67 o
  -5  -5  10      164.82      178.72      3.62 o
  -4  -5  10       28.65       25.65      1.22 o
  -3  -5  10       50.93       42.34      1.31 o
  -2  -5  10        0.01       -0.38      0.38 o
  -1  -5  10        9.27       12.27      0.68 o
   0  -5  10       54.11       50.02      1.93 o
   1  -5  10        8.57        8.85      0.94 o
   2  -5  10      389.79      386.09     12.21 o
   3  -5  10       46.23       50.97      2.16 o
   4  -5  10       65.18       76.44      4.15 o
   5  -5  10       12.97       11.01      1.42 o
   6  -5  10       51.85       64.95      3.76 o
 -11  -4  10        0.41       -1.27      1.27 o
 -10  -4  10        0.16       -0.47      0.85 o
  -9  -4  10       34.80       35.71      1.87 o
  -8  -4  10        2.88        4.51      1.17 o
  -7  -4  10       18.32       10.83      0.78 o
  -6  -4  10        3.61        4.61      0.56 o
  -5  -4  10        7.03        4.62      0.54 o
  -4  -4  10       98.23      104.79      2.09 o
  -3  -4  10       35.39       31.77      0.95 o
  -2  -4  10      753.13      706.90     10.46 o
  -1  -4  10       23.79       24.05      0.98 o
   0  -4  10      356.12      374.09      6.55 o
   1  -4  10        5.38        5.13      0.69 o
   2  -4  10       19.87       23.55      1.35 o
   3  -4  10       64.91       64.59      2.09 o
   4  -4  10       79.79       76.38      4.62 o
   5  -4  10        5.91        7.42      1.18 o
   6  -4  10       21.63       28.48      2.50 o
 -12  -3  10        0.00        0.00      1.72 o
 -11  -3  10       12.43       10.92      1.37 o
 -10  -3  10        0.00        0.45      0.83 o
  -9  -3  10       28.90       33.52      1.74 o
  -8  -3  10       17.01       15.85      1.19 o
  -7  -3  10       39.33       41.88      1.47 o
  -6  -3  10        2.85        6.59      0.50 o
  -5  -3  10       24.11       17.81      1.11 o
  -4  -3  10      326.16      300.07      4.84 o
  -3  -3  10       16.34       19.33      0.87 o
  -2  -3  10       32.69       28.78      0.91 o
  -1  -3  10       49.92       47.26      1.34 o
   0  -3  10       49.52       42.50      1.31 o
   1  -3  10      223.54      227.42      4.29 o
   2  -3  10        2.37        1.10      0.78 o
   3  -3  10       61.73       61.64      2.66 o
   4  -3  10       55.46       64.06      2.78 o
   5  -3  10        6.11        4.75      1.09 o
   6  -3  10        0.02       -0.47      1.10 o
 -12  -2  10        1.67        1.59      1.20 o
 -11  -2  10       71.36       72.28      3.20 o
 -10  -2  10       10.09       15.74      2.12 o
  -9  -2  10       47.91       48.09      2.02 o
  -8  -2  10       29.23       31.50      1.58 o
  -7  -2  10       60.86       62.73      2.15 o
  -6  -2  10      280.50      281.30      5.04 o
  -5  -2  10       90.44       89.21      2.16 o
  -4  -2  10        0.02        1.04      0.33 o
  -3  -2  10      201.90      190.46      3.27 o
  -2  -2  10       23.63       22.65      0.90 o
  -1  -2  10       14.19       16.60      0.75 o
   0  -2  10       16.66       16.07      0.76 o
   1  -2  10        0.07       -0.47      0.47 o
   2  -2  10       53.31       59.26      2.68 o
   3  -2  10       12.81       10.51      2.27 o
   4  -2  10        3.97        3.69      1.01 o
   5  -2  10        1.29        1.60      1.01 o
 -13  -1  10        0.85        2.19      1.88 o
 -12  -1  10       23.65       30.98      2.44 o
 -11  -1  10        0.03       -0.60      0.75 o
 -10  -1  10        0.40       -0.22      0.97 o
  -9  -1  10       30.59       27.13      3.23 o
  -8  -1  10       12.89       11.77      1.47 o
  -7  -1  10       13.75       12.19      0.99 o
  -6  -1  10       50.03       40.82      1.61 o
  -5  -1  10       89.24       96.40      2.06 o
  -4  -1  10       21.44       23.26      0.73 o
  -3  -1  10       76.67       72.16      1.52 o
  -2  -1  10        0.17        0.38      0.33 o
  -1  -1  10      140.92      126.88      3.06 o
   0  -1  10       52.04       50.29      1.67 o
   1  -1  10       63.62       58.37      3.13 o
   2  -1  10        0.24       -0.31      0.55 o
   3  -1  10        0.23       -0.57      0.57 o
   4  -1  10       33.87       31.46      1.88 o
 -13   0  10       30.71       30.36      3.29 o
 -12   0  10        4.60        5.43      1.02 o
 -11   0  10        9.66        7.91      1.08 o
 -10   0  10       16.77       19.93      1.32 o
  -9   0  10      164.84      168.07      6.49 o
  -8   0  10      345.12      351.14     15.58 o
  -7   0  10        0.05        0.39      0.54 o
  -6   0  10        0.56        1.21      0.65 o
  -5   0  10      376.95      366.13      6.00 o
  -4   0  10        3.84        3.37      0.56 o
  -3   0  10      191.95      192.19      5.17 o
  -2   0  10       90.62       89.32      2.33 o
  -1   0  10       90.35       94.74      2.51 o
   0   0  10       15.96       14.52      0.91 o
   1   0  10       10.43        9.41      0.87 o
   2   0  10        1.16        2.11      1.00 o
   3   0  10        9.31        9.77      2.74 o
   4   0  10        5.37        2.19      1.88 o
 -13   1  10        3.80        1.71      1.16 o
 -12   1  10        4.48        3.40      0.89 o
 -11   1  10       45.26       37.93      1.78 o
 -10   1  10        3.22        4.88      0.87 o
  -9   1  10        6.35        4.18      0.80 o
  -8   1  10       31.55       30.24      1.38 o
  -7   1  10        5.21        6.50      0.75 o
  -6   1  10        3.38        4.96      0.56 o
  -5   1  10        1.87        0.83      0.45 o
  -4   1  10      125.74      116.20      3.76 o
  -3   1  10        2.73        2.50      0.69 o
  -2   1  10      155.60      171.21      5.14 o
  -1   1  10       53.03       52.16      2.43 o
   0   1  10       11.47       10.10      1.20 o
   1   1  10        1.63        2.05      1.02 o
   2   1  10       30.93       32.60      3.05 o
   3   1  10       49.93       58.08      2.87 o
   4   1  10       20.64       19.53      1.93 o
 -14   2  10       16.16       16.28      2.66 o
 -13   2  10        4.16        2.63      1.20 o
 -12   2  10        2.79        2.81      0.80 o
 -11   2  10        3.06        2.21      0.80 o
 -10   2  10       93.40       93.67      2.82 o
  -9   2  10       82.30       73.79      2.90 o
  -8   2  10       68.73       70.61      2.39 o
  -7   2  10      329.83      314.53      5.31 o
  -6   2  10      198.52      190.09      3.43 o
  -5   2  10      213.82      217.50      4.58 o
  -4   2  10        2.93        4.04      0.77 o
  -3   2  10      116.83      112.00      4.74 o
  -2   2  10      451.29      426.80      9.63 o
  -1   2  10       20.96       21.94      1.60 o
   0   2  10       70.36       63.44      2.82 o
   1   2  10       31.21       31.98      3.05 o
   2   2  10        0.87        1.46      1.05 o
   3   2  10       17.21       19.66      1.88 o
 -14   3  10        1.40        0.94      1.72 o
 -13   3  10        0.01       -0.85      0.85 o
 -12   3  10       10.84       17.82      1.44 o
 -11   3  10       41.00       40.71      1.78 o
 -10   3  10       15.17       14.77      1.08 o
  -9   3  10       40.78       36.30      1.34 o
  -8   3  10       41.41       45.69      1.32 o
  -7   3  10        2.94        2.75      0.49 o
  -6   3  10       52.29       53.77      1.74 o
  -5   3  10        4.14        3.28      0.70 o
  -4   3  10        0.26       -0.54      0.54 o
  -3   3  10       20.14       18.76      1.11 o
  -2   3  10       19.00       18.05      1.49 o
  -1   3  10        1.27        0.63      0.77 o
   0   3  10        6.05        4.48      1.11 o
   1   3  10       81.06       82.55      3.47 o
   2   3  10        0.53        0.36      1.05 o
   3   3  10       75.68       80.13      5.01 o
 -14   4  10        2.32        0.97      1.16 o
 -13   4  10       21.54       19.07      1.40 o
 -12   4  10       92.20       92.27      2.89 o
 -11   4  10       74.21       81.71      3.83 o
 -10   4  10        1.85        1.06      0.80 o
  -9   4  10        0.04       -0.03      0.46 o
  -8   4  10       42.38       37.21      1.38 o
  -7   4  10        1.94        1.95      0.54 o
  -6   4  10       25.92       25.90      1.79 o
  -5   4  10       45.79       39.90      1.99 o
  -4   4  10      156.42      154.67      4.87 o
  -3   4  10        0.85        1.80      0.89 o
  -2   4  10        0.27       -0.77      0.77 o
  -1   4  10       84.83       90.99      3.60 o
   0   4  10       18.95       16.57      2.03 o
   1   4  10        8.75        6.45      1.33 o
   2   4  10        0.02       -1.00      1.00 o
 -14   5  10        0.03       -1.05      1.05 o
 -13   5  10        0.26        0.96      0.76 o
 -12   5  10       12.30       13.27      1.13 o
 -11   5  10        3.30        3.67      0.70 o
 -10   5  10       17.18       19.35      1.34 o
  -9   5  10      101.43      107.57      2.62 o
  -8   5  10       11.96       13.51      0.86 o
  -7   5  10        0.26       -0.23      0.77 o
  -6   5  10       41.68       39.44      2.10 o
  -5   5  10        1.53        2.19      0.94 o
  -4   5  10        3.07        3.59      0.94 o
  -3   5  10        5.52        4.89      1.09 o
  -2   5  10        0.78        0.69      0.82 o
  -1   5  10        9.55        9.23      1.38 o
   0   5  10       14.85       14.94      2.11 o
   1   5  10       32.18       31.26      3.91 o
 -14   6  10       13.69       11.14      1.49 o
 -13   6  10       31.66       33.47      1.48 o
 -12   6  10        0.22       -0.60      0.60 o
 -11   6  10       11.12       10.28      1.13 o
 -10   6  10       19.53       17.81      1.15 o
  -9   6  10       71.24       70.40      1.98 o
  -8   6  10       10.18       11.75      1.33 o
  -7   6  10        5.67        6.57      1.11 o
  -6   6  10       25.79       28.47      1.82 o
  -5   6  10        0.53        1.33      0.89 o
  -4   6  10        0.06       -0.70      0.70 o
  -3   6  10        5.53        5.42      1.22 o
  -2   6  10        6.33        7.08      1.64 o
  -1   6  10        1.77       -0.35      1.02 o
   0   6  10        2.09        2.19      1.33 o
 -14   7  10        0.45       -0.53      0.89 o
 -13   7  10        3.32        4.68      0.84 o
 -12   7  10        0.10        0.22      0.65 o
 -11   7  10        0.32        0.32      0.60 o
 -10   7  10       22.90       23.45      1.13 o
  -9   7  10        3.50        3.36      1.11 o
  -8   7  10        1.69        3.25      1.05 o
  -7   7  10        0.93        0.97      0.94 o
  -6   7  10       22.66       21.19      1.71 o
  -5   7  10       17.44       13.07      1.49 o
  -4   7  10        0.57        0.58      0.94 o
  -3   7  10        8.67        7.94      1.33 o
  -2   7  10       33.62       38.90      3.68 o
  -1   7  10       10.02       12.28      4.07 o
 -14   8  10        6.65        9.35      1.54 o
 -13   8  10        1.75        2.57      0.91 o
 -12   8  10        0.26       -0.60      0.60 o
 -11   8  10       11.53        9.13      1.05 o
 -10   8  10       28.83       28.97      1.99 o
  -9   8  10        0.28       -0.36      0.94 o
  -8   8  10       87.53       92.63      3.71 o
  -7   8  10       47.74       60.09      2.87 o
  -6   8  10        6.34        8.52      1.38 o
  -5   8  10        2.25        1.80      1.00 o
  -4   8  10        7.15        6.41      3.05 o
  -3   8  10        0.22       -0.89      0.98 o
  -2   8  10        2.20        1.96      1.22 o
 -13   9  10        0.01        0.28      0.63 o
 -12   9  10        6.52        6.43      0.85 o
 -11   9  10        0.43        0.88      1.10 o
 -10   9  10        0.05       -0.69      1.10 o
  -9   9  10        0.19        0.39      1.33 o
  -8   9  10        5.67        5.33      1.33 o
  -7   9  10        3.17        1.18      1.16 o
  -6   9  10        0.28       -0.18      1.49 o
  -5   9  10        8.94        8.29      1.49 o
  -4   9  10       18.46       18.31      1.88 o
 -13  10  10        0.30        1.10      1.57 o
 -12  10  10        8.84        9.23      2.03 o
 -11  10  10        0.68       -0.68      1.88 o
 -10  10  10       17.46       19.46      2.90 o
  -9  10  10       25.03       36.01      2.38 o
  -8  10  10        0.03        1.59      1.09 o
  -7  10  10        1.72       -0.72      3.21 o
  -6  10  10       11.75       14.03      2.97 o
  -5  10  10        2.04        3.76      1.35 o
 -11  11  10        1.17        1.71      1.27 o
 -10  11  10        5.04        7.69      2.50 o
  -9  11  10       24.84       27.12      2.97 o
  -8  11  10        0.10        0.44      1.20 o
  -7  11  10        5.51        5.16      2.03 o
  -1 -12  11       15.06       17.69      1.58 o
   0 -12  11        1.85        5.12      1.41 o
   1 -12  11        0.76        0.47      0.89 o
  -3 -11  11       10.40        9.05      1.24 o
  -2 -11  11        6.50        6.14      1.13 o
  -1 -11  11       19.61       20.55      1.62 o
   0 -11  11        8.90       10.71      1.31 o
   1 -11  11        5.93        7.41      1.49 o
   2 -11  11       67.84       76.37      3.52 o
   3 -11  11        9.30       10.17      2.03 o
  -5 -10  11        0.59        1.02      0.90 o
  -4 -10  11        0.09       -0.71      0.71 o
  -3 -10  11       45.18       51.93      2.33 o
  -2 -10  11        1.06        1.70      1.10 o
  -1 -10  11       16.72       21.76      1.96 o
   0 -10  11        6.51        5.95      1.01 o
   1 -10  11       20.10       19.37      1.72 o
   2 -10  11        1.00        1.72      0.89 o
   3 -10  11       40.42       35.53      2.97 o
   4 -10  11        6.01        6.73      1.72 o
  -6  -9  11       30.00       37.53      2.03 o
  -5  -9  11       12.72       13.05      1.41 o
  -4  -9  11       13.37       14.13      3.29 o
  -3  -9  11        0.89        0.92      0.86 o
  -2  -9  11       45.47       47.38      2.14 o
  -1  -9  11        6.44        7.58      1.17 o
   0  -9  11        0.15       -0.63      0.66 o
   1  -9  11        0.25       -0.16      0.66 o
   2  -9  11       11.64        7.72      1.25 o
   3  -9  11        1.49        1.27      1.10 o
   4  -9  11        0.06       -0.31      1.10 o
  -7  -8  11        2.11        1.61      0.74 o
  -6  -8  11       14.11       14.10      1.08 o
  -5  -8  11        4.56        5.31      0.92 o
  -4  -8  11       72.53       79.76      3.91 o
  -3  -8  11        9.11        9.79      1.04 o
  -2  -8  11       37.53       35.56      1.84 o
  -1  -8  11       23.37       24.20      1.43 o
   0  -8  11       60.75       61.42      2.36 o
   1  -8  11        1.04        1.33      0.77 o
   2  -8  11       47.76       51.11      2.20 o
   3  -8  11       10.65       12.34      1.27 o
   4  -8  11        5.13        3.76      1.00 o
   5  -8  11        6.32        7.83      1.88 o
  -8  -7  11      123.62      151.00      3.72 o
  -7  -7  11        2.49        1.75      0.70 o
  -6  -7  11        2.68        4.39      0.73 o
  -5  -7  11        0.09        0.16      0.57 o
  -4  -7  11       31.12       34.07      1.69 o
  -3  -7  11       17.18       15.04      1.25 o
  -2  -7  11       36.27       35.32      1.76 o
  -1  -7  11       22.48       23.83      1.43 o
   0  -7  11       55.87       58.00      2.25 o
   1  -7  11       18.62       18.12      1.31 o
   2  -7  11        0.39       -0.39      0.66 o
   3  -7  11       39.09       39.88      1.98 o
   4  -7  11      105.34      116.03      4.46 o
   5  -7  11        3.23        2.74      1.41 o
  -9  -6  11        1.00        1.68      1.20 o
  -8  -6  11        9.45        9.09      0.75 o
  -7  -6  11       24.46       18.27      1.01 o
  -6  -6  11      122.47      123.20      3.52 o
  -5  -6  11       24.20       23.52      1.65 o
  -4  -6  11       42.51       46.42      1.90 o
  -3  -6  11        6.98        6.11      0.68 o
  -2  -6  11       86.85       85.04      4.46 o
  -1  -6  11       45.20       40.26      1.76 o
   0  -6  11        1.57        1.02      0.70 o
   1  -6  11       41.34       39.07      1.96 o
   2  -6  11       28.81       28.99      1.66 o
   3  -6  11       20.18       20.04      1.44 o
   4  -6  11        2.56        1.57      1.04 o
   5  -6  11       10.43       12.36      1.88 o
 -10  -5  11       33.26       40.91      2.20 o
  -9  -5  11       14.67       15.03      1.43 o
  -8  -5  11       41.58       43.60      2.35 o
  -7  -5  11       84.04       77.21      1.97 o
  -6  -5  11       23.23       27.52      1.12 o
  -5  -5  11        6.44        4.85      0.63 o
  -4  -5  11       45.68       47.69      1.43 o
  -3  -5  11       30.89       27.79      0.97 o
  -2  -5  11      261.60      250.71      4.15 o
  -1  -5  11        1.81        0.97      0.78 o
   0  -5  11        1.18        1.10      0.78 o
   1  -5  11       11.32       10.93      0.94 o
   2  -5  11       48.86       43.41      1.75 o
   3  -5  11        5.48        5.32      1.96 o
   4  -5  11       12.33       12.90      1.45 o
   5  -5  11        0.79        0.00      1.25 o
 -11  -4  11       18.43       16.75      2.82 o
 -10  -4  11        5.83        8.29      1.21 o
  -9  -4  11       11.34       11.71      1.28 o
  -8  -4  11        0.23       -0.35      0.77 o
  -7  -4  11      162.04      160.43      4.40 o
  -6  -4  11       84.34       77.92      1.91 o
  -5  -4  11       25.05       29.49      1.06 o
  -4  -4  11        9.14        8.13      0.59 o
  -3  -4  11        6.82        6.88      0.54 o
  -2  -4  11       28.89       28.60      0.97 o
  -1  -4  11       17.85       15.31      0.81 o
   0  -4  11        3.32        3.69      0.62 o
   1  -4  11       10.59       12.03      1.04 o
   2  -4  11       33.92       38.34      2.03 o
   3  -4  11        0.23       -0.38      0.82 o
   4  -4  11       48.46       50.64      6.34 o
   5  -4  11        0.19       -0.78      1.10 o
 -11  -3  11       10.25       10.85      1.82 o
 -10  -3  11        4.53        4.63      1.01 o
  -9  -3  11        9.90       10.82      1.16 o
  -8  -3  11        3.99        4.14      0.95 o
  -7  -3  11        3.52        2.18      0.82 o
  -6  -3  11      103.75      100.91      2.22 o
  -5  -3  11       15.16       11.33      0.68 o
  -4  -3  11      312.99      299.14      4.48 o
  -3  -3  11       86.08       79.03      1.68 o
  -2  -3  11       11.68       12.39      0.70 o
  -1  -3  11        8.90        6.89      0.61 o
   0  -3  11       62.58       54.64      2.46 o
   1  -3  11        5.63        5.05      0.92 o
   2  -3  11      147.35      148.94      4.66 o
   3  -3  11        0.65        0.16      0.78 o
   4  -3  11        0.08       -0.20      0.81 o
 -12  -2  11        1.63        0.94      1.88 o
 -11  -2  11       14.90       19.43      1.53 o
 -10  -2  11        0.16       -0.28      0.78 o
  -9  -2  11       10.04       11.97      1.17 o
  -8  -2  11        3.79        1.87      0.73 o
  -7  -2  11       20.30       20.42      1.26 o
  -6  -2  11        2.86        3.13      0.73 o
  -5  -2  11      160.30      146.54      2.45 o
  -4  -2  11        1.64        0.48      0.34 o
  -3  -2  11       35.89       32.04      1.23 o
  -2  -2  11       14.58       13.47      0.70 o
  -1  -2  11       10.36        9.92      1.05 o
   0  -2  11       37.37       39.74      1.56 o
   1  -2  11       28.04       26.22      1.33 o
   2  -2  11        4.47        3.28      0.90 o
   3  -2  11        0.08       -0.44      0.78 o
   4  -2  11        6.65        7.07      1.18 o
 -12  -1  11       12.29       14.23      1.71 o
 -11  -1  11       13.88       14.98      1.35 o
 -10  -1  11        2.17        3.07      0.89 o
  -9  -1  11       21.67       20.72      1.50 o
  -8  -1  11       30.63       26.78      1.46 o
  -7  -1  11        0.70        0.33      0.66 o
  -6  -1  11      240.76      223.50      4.55 o
  -5  -1  11       62.81       57.16      1.51 o
  -4  -1  11       68.98       79.22      1.63 o
  -3  -1  11       39.69       39.99      1.90 o
  -2  -1  11        2.29        1.05      0.47 o
  -1  -1  11       25.09       21.83      1.46 o
   0  -1  11       29.50       27.13      1.87 o
   1  -1  11       14.50       13.30      1.00 o
   2  -1  11        8.80        7.84      0.89 o
   3  -1  11        0.28        0.07      1.17 o
 -13   0  11        7.94        8.61      2.19 o
 -12   0  11        0.75       -0.92      0.92 o
 -11   0  11        1.52        1.40      0.78 o
 -10   0  11       48.87       38.67      1.95 o
  -9   0  11       13.88       14.83      1.26 o
  -8   0  11       65.70       67.28      2.25 o
  -7   0  11        0.80        0.97      0.56 o
  -6   0  11       38.63       41.23      1.24 o
  -5   0  11      177.52      166.78      3.40 o
  -4   0  11       28.90       27.53      1.66 o
  -3   0  11        0.02       -0.23      0.66 o
  -2   0  11       53.35       53.66      4.46 o
  -1   0  11       43.32       42.38      2.20 o
   0   0  11        5.37        7.26      1.20 o
   1   0  11       41.27       39.05      2.20 o
   2   0  11       22.44       22.13      1.82 o
   3   0  11        2.71        2.82      1.88 o
 -13   1  11        0.61        0.58      1.41 o
 -12   1  11       17.44       16.48      1.38 o
 -11   1  11        9.30        8.03      1.05 o
 -10   1  11       32.33       32.06      1.62 o
  -9   1  11        1.56        2.15      0.75 o
  -8   1  11       44.72       42.10      1.68 o
  -7   1  11      132.16      127.11      2.90 o
  -6   1  11        0.59        0.19      0.48 o
  -5   1  11       26.08       30.47      1.41 o
  -4   1  11        4.50        4.50      0.94 o
  -3   1  11       14.18       15.29      2.19 o
  -2   1  11       25.69       21.82      2.19 o
  -1   1  11      169.39      174.53      5.41 o
   0   1  11        0.40        0.25      1.10 o
   1   1  11        5.98        4.78      1.16 o
   2   1  11        2.14        0.94      1.05 o
   3   1  11        1.87       -1.25      1.72 o
 -13   2  11        1.19        0.85      1.09 o
 -12   2  11        3.24        1.24      0.80 o
 -11   2  11        7.18        6.57      0.96 o
 -10   2  11       29.07       32.80      1.59 o
  -9   2  11       21.71       20.59      1.23 o
  -8   2  11        9.04       11.01      0.86 o
  -7   2  11        8.11       10.40      0.88 o
  -6   2  11        8.04        6.71      0.80 o
  -5   2  11       25.54       26.89      1.88 o
  -4   2  11       69.34       60.21      3.21 o
  -3   2  11       54.26       55.38      2.55 o
  -2   2  11      209.90      205.74      6.14 o
  -1   2  11       47.73       45.86      2.49 o
   0   2  11        1.27        0.51      0.94 o
   1   2  11       75.14       79.85      3.48 o
   2   2  11        0.00       -1.00      1.00 o
 -14   3  11        1.71        3.13      2.03 o
 -13   3  11        7.68        8.87      1.49 o
 -12   3  11       21.94       25.31      1.54 o
 -11   3  11        1.47        0.30      0.69 o
 -10   3  11       10.13        6.52      0.79 o
  -9   3  11        5.11        2.81      0.88 o
  -8   3  11       24.75       24.58      1.35 o
  -7   3  11       26.07       27.85      1.23 o
  -6   3  11        0.43        0.36      0.78 o
  -5   3  11        9.66        9.14      1.88 o
  -4   3  11       20.49       24.96      1.66 o
  -3   3  11       23.97       24.86      1.71 o
  -2   3  11        2.43        1.56      0.94 o
  -1   3  11       61.89       61.31      2.92 o
   0   3  11        8.74        8.61      1.38 o
   1   3  11       21.42       19.80      1.88 o
   2   3  11        6.96        3.44      1.88 o
 -14   4  11        0.24        2.03      1.88 o
 -13   4  11        0.03        0.42      1.05 o
 -12   4  11        4.79        4.35      0.89 o
 -11   4  11        0.20       -0.49      0.60 o
 -10   4  11        0.39        0.51      0.68 o
  -9   4  11        2.30        2.32      0.71 o
  -8   4  11       14.41       17.80      1.01 o
  -7   4  11       71.55       73.43      5.56 o
  -6   4  11       56.50       60.02      2.66 o
  -5   4  11        8.99        7.98      1.16 o
  -4   4  11       43.37       40.39      2.21 o
  -3   4  11       70.71       73.23      3.36 o
  -2   4  11        5.02        6.43      1.22 o
  -1   4  11       39.66       42.16      2.49 o
   0   4  11       14.10        9.08      1.80 o
   1   4  11        3.75        4.38      2.03 o
 -14   5  11       20.10       26.45      3.13 o
 -13   5  11        5.24        4.96      1.01 o
 -12   5  11        3.28        2.10      0.73 o
 -11   5  11        0.60        0.81      0.71 o
 -10   5  11        8.45        8.72      1.06 o
  -9   5  11        1.25        0.99      1.16 o
  -8   5  11       14.85       19.68      1.26 o
  -7   5  11        1.00        3.36      1.00 o
  -6   5  11       60.71       65.93      2.88 o
  -5   5  11       78.55       87.64      3.48 o
  -4   5  11        0.16        1.07      0.94 o
  -3   5  11       34.16       36.14      2.27 o
  -2   5  11        3.98        4.15      1.22 o
  -1   5  11       15.31       17.63      2.66 o
   0   5  11       11.95       16.37      1.88 o
 -14   6  11        0.16        1.86      1.01 o
 -13   6  11        6.53        4.64      0.96 o
 -12   6  11       42.15       44.74      3.25 o
 -11   6  11        1.96        2.79      0.80 o
 -10   6  11       34.58       29.90      1.51 o
  -9   6  11       32.44       34.28      1.92 o
  -8   6  11       40.93       43.36      5.24 o
  -7   6  11        1.32        0.32      1.17 o
  -6   6  11      101.84       99.29      3.82 o
  -5   6  11        1.12       -0.47      0.89 o
  -4   6  11       32.88       36.89      2.97 o
  -3   6  11        9.00        9.94      1.44 o
  -2   6  11       30.40       29.91      3.91 o
  -1   6  11       15.67       21.75      2.05 o
 -13   7  11        7.16        8.23      1.82 o
 -12   7  11        0.71        0.74      0.72 o
 -11   7  11        0.01        0.15      0.70 o
 -10   7  11        2.60        1.88      1.57 o
  -9   7  11        0.68       -0.74      0.94 o
  -8   7  11        0.85        1.51      1.17 o
  -7   7  11       37.81       43.82      2.54 o
  -6   7  11        0.40        0.56      0.98 o
  -5   7  11       10.68       11.31      2.66 o
  -4   7  11        0.13        1.35      1.10 o
  -3   7  11        1.99        1.71      1.27 o
  -2   7  11        4.12        0.47      1.57 o
 -13   8  11        6.57        7.72      1.13 o
 -12   8  11        3.09        4.70      1.25 o
 -11   8  11        7.95        5.95      1.88 o
 -10   8  11        8.15        7.19      2.03 o
  -9   8  11        0.29        0.23      1.05 o
  -8   8  11       64.01       70.49      3.20 o
  -7   8  11       20.47       22.96      1.93 o
  -6   8  11       14.18       12.94      1.60 o
  -5   8  11        1.61        2.65      1.16 o
  -4   8  11       18.39       21.53      2.97 o
 -13   9  11        0.66        0.39      1.11 o
 -12   9  11        3.37        2.82      1.72 o
 -11   9  11        1.66        0.00      1.57 o
 -10   9  11        5.55        6.15      1.43 o
  -9   9  11        0.00        2.19      1.22 o
  -8   9  11        0.29        1.21      1.20 o
  -7   9  11        0.12        0.08      1.11 o
  -6   9  11        5.08        4.62      1.44 o
  -5   9  11        3.93        1.33      1.22 o
 -11  10  11        1.89        1.48      1.20 o
 -10  10  11       33.02       27.89      2.97 o
  -9  10  11       31.67       35.61      2.43 o
  -8  10  11       12.83       14.98      1.80 o
  -7  10  11        5.97        4.92      1.43 o
  -2 -11  12        9.36        6.05      1.13 o
  -1 -11  12       14.13       16.40      1.47 o
   0 -11  12        0.00       -0.47      0.94 o
   1 -11  12       37.44       35.23      2.11 o
  -4 -10  12        0.81        0.66      0.86 o
  -3 -10  12       11.88       13.91      1.72 o
  -2 -10  12       13.42       10.45      1.24 o
  -1 -10  12       13.60       14.80      1.43 o
   0 -10  12        0.00        1.48      1.33 o
   1 -10  12       38.04       38.52      3.44 o
   2 -10  12        3.43        1.96      2.11 o
  -6  -9  12        2.19        0.82      0.92 o
  -5  -9  12       19.61       23.68      2.90 o
  -4  -9  12        0.00       -0.72      0.78 o
  -3  -9  12       35.21       36.48      2.19 o
  -2  -9  12        0.59        0.80      0.82 o
  -1  -9  12       21.01       22.45      2.66 o
   0  -9  12       11.60       12.13      2.43 o
   1  -9  12       36.56       36.54      2.03 o
   2  -9  12        9.04        8.39      1.16 o
   3  -9  12       12.12       10.17      1.27 o
  -7  -8  12        2.86        2.31      0.95 o
  -6  -8  12        1.45        1.25      1.25 o
  -5  -8  12       14.39       15.55      1.30 o
  -4  -8  12       19.20       19.89      1.39 o
  -3  -8  12       21.77       23.83      1.58 o
  -2  -8  12       12.81       10.48      1.13 o
  -1  -8  12        3.13        3.55      0.94 o
   0  -8  12        0.42       -0.23      0.94 o
   1  -8  12        1.71        2.25      0.82 o
   2  -8  12        4.28        3.81      1.41 o
   3  -8  12       28.27       33.10      2.43 o
  -8  -7  12       66.74       73.42      2.28 o
  -7  -7  12        0.96       -0.55      0.87 o
  -6  -7  12       39.96       41.75      1.67 o
  -5  -7  12        0.01        0.00      0.75 o
  -4  -7  12        1.80        0.72      0.64 o
  -3  -7  12        3.25        4.69      0.86 o
  -2  -7  12        0.96        1.77      0.78 o
  -1  -7  12       29.43       34.33      1.80 o
   0  -7  12        0.59        0.16      0.66 o
   1  -7  12       58.11       61.65      2.47 o
   2  -7  12        9.40        9.16      1.16 o
   3  -7  12       47.93       48.05      2.43 o
   4  -7  12       23.11       26.76      2.50 o
  -9  -6  12       10.19       14.69      4.07 o
  -8  -6  12       22.92       19.07      1.29 o
  -7  -6  12       73.85       59.68      3.25 o
  -6  -6  12        1.67        1.67      0.60 o
  -5  -6  12        3.73        2.80      0.89 o
  -4  -6  12       28.56       25.74      1.47 o
  -3  -6  12       16.24       11.45      1.01 o
  -2  -6  12       17.49       12.57      0.96 o
  -1  -6  12       22.95       23.08      2.19 o
   0  -6  12       17.20       19.22      1.16 o
   1  -6  12        1.92        1.86      0.72 o
   2  -6  12        0.17       -0.35      0.71 o
   3  -6  12        2.34        0.81      0.96 o
   4  -6  12        3.57        4.38      1.41 o
 -10  -5  12       23.90       28.05      4.85 o
  -9  -5  12        4.86        5.64      1.15 o
  -8  -5  12       15.32       17.46      1.33 o
  -7  -5  12      147.08      150.25      3.23 o
  -6  -5  12        4.00        2.31      0.66 o
  -5  -5  12        2.17        2.05      0.52 o
  -4  -5  12        0.02        0.42      0.50 o
  -3  -5  12       25.16       27.16      1.08 o
  -2  -5  12        0.49        0.25      0.51 o
  -1  -5  12        2.76        2.12      0.65 o
   0  -5  12        0.37       -0.55      0.55 o
   1  -5  12        0.64       -0.02      0.82 o
   2  -5  12       45.37       44.65      2.32 o
   3  -5  12        0.10       -0.17      2.43 o
   4  -5  12        6.40        4.23      1.41 o
 -10  -4  12        0.85        1.54      0.99 o
  -9  -4  12        3.46        2.83      0.97 o
  -8  -4  12        8.86        6.81      1.07 o
  -7  -4  12        1.58        0.45      0.77 o
  -6  -4  12        3.71        3.10      0.49 o
  -5  -4  12       60.48       59.75      1.66 o
  -4  -4  12        2.68        3.66      0.52 o
  -3  -4  12       22.53       20.85      1.17 o
  -2  -4  12        4.75        4.35      0.59 o
  -1  -4  12        0.00       -0.31      0.51 o
   0  -4  12       12.79       10.45      1.16 o
   1  -4  12      117.86      126.68      6.81 o
   2  -4  12        6.68        7.52      2.74 o
   3  -4  12       21.97       18.47      1.65 o
   4  -4  12        6.63        8.29      1.57 o
 -11  -3  12        0.02       -0.98      0.98 o
 -10  -3  12        8.78        7.76      1.19 o
  -9  -3  12        0.19       -0.73      0.73 o
  -8  -3  12        6.47        9.07      1.08 o
  -7  -3  12        1.47        1.22      0.73 o
  -6  -3  12       27.04       27.82      0.96 o
  -5  -3  12       11.92       13.29      0.68 o
  -4  -3  12       35.34       41.59      1.73 o
  -3  -3  12        6.35        5.71      0.58 o
  -2  -3  12        2.35        2.85      0.66 o
  -1  -3  12        7.13        7.30      1.20 o
   0  -3  12       25.97       19.41      1.39 o
   1  -3  12        3.16        2.66      0.90 o
   2  -3  12        1.50        1.45      0.94 o
   3  -3  12        2.92        1.79      0.92 o
 -12  -2  12        0.75        0.63      1.57 o
 -11  -2  12       19.34       21.71      1.63 o
 -10  -2  12       12.59       12.71      1.84 o
  -9  -2  12        8.81       11.62      1.59 o
  -8  -2  12        2.96        2.22      0.86 o
  -7  -2  12       70.64       72.55      2.42 o
  -6  -2  12       32.36       31.68      1.35 o
  -5  -2  12        9.34        9.87      0.73 o
  -4  -2  12        2.26        3.54      0.42 o
  -3  -2  12        0.17        0.61      0.49 o
  -2  -2  12        0.23       -0.32      0.55 o
  -1  -2  12       48.12       51.22      4.44 o
   0  -2  12        9.70       13.63      0.99 o
   1  -2  12       15.82       15.87      1.30 o
   2  -2  12        6.06        6.67      1.16 o
   3  -2  12       38.13       49.45      3.13 o
 -12  -1  12        4.35        1.41      1.57 o
 -11  -1  12        4.58        2.27      0.94 o
 -10  -1  12       12.99       13.71      1.76 o
  -9  -1  12        7.27        8.79      1.08 o
  -8  -1  12        0.12        0.14      0.69 o
  -7  -1  12       27.22       29.18      1.32 o
  -6  -1  12       63.90       67.62      2.40 o
  -5  -1  12       18.20       23.57      1.07 o
  -4  -1  12       22.80       26.33      3.76 o
  -3  -1  12       25.97       27.30      1.14 o
  -2  -1  12        1.93        1.57      0.57 o
  -1  -1  12       10.62       11.49      0.97 o
   0  -1  12       21.26       17.41      1.12 o
   1  -1  12        0.59       -0.05      2.03 o
   2  -1  12       29.21       34.74      3.60 o
 -12   0  12        0.54        0.14      1.09 o
 -11   0  12       27.11       33.11      2.08 o
 -10   0  12        2.60        4.02      0.93 o
  -9   0  12        5.40        4.29      0.86 o
  -8   0  12       10.81       10.02      0.90 o
  -7   0  12      249.78      241.19      4.90 o
  -6   0  12        0.80        0.56      0.79 o
  -5   0  12       51.47       62.91      2.99 o
  -4   0  12        0.29        0.94      0.77 o
  -3   0  12       72.28       70.61      2.87 o
  -2   0  12        3.99        1.62      0.94 o
  -1   0  12       87.99       94.03      3.59 o
   0   0  12       13.63       12.04      1.64 o
   1   0  12        3.94        6.02      1.49 o
   2   0  12        4.14        2.97      1.88 o
 -13   1  12        0.09       -1.57      1.57 o
 -12   1  12        3.06        1.49      1.64 o
 -11   1  12       29.80       33.38      1.75 o
 -10   1  12        0.72       -0.66      0.66 o
  -9   1  12       25.79       26.33      1.28 o
  -8   1  12        7.61        7.42      0.81 o
  -7   1  12        0.13       -0.06      0.62 o
  -6   1  12        0.11        0.51      0.62 o
  -5   1  12        0.01        0.50      1.41 o
  -4   1  12       75.96       72.52      2.93 o
  -3   1  12       13.48       16.42      1.44 o
  -2   1  12      173.17      182.87      5.69 o
  -1   1  12        3.25        3.02      1.05 o
   0   1  12       15.94       18.08      3.68 o
   1   1  12       14.25       12.67      1.60 o
   2   1  12       61.45       72.46      4.85 o
 -13   2  12       21.37       21.44      2.82 o
 -12   2  12        0.00        0.05      0.81 o
 -11   2  12        0.45        0.26      0.75 o
 -10   2  12        8.16        7.69      0.87 o
  -9   2  12       18.81       18.79      1.06 o
  -8   2  12       57.90       50.85      2.04 o
  -7   2  12        6.03        3.49      0.77 o
  -6   2  12       48.50       44.98      2.32 o
  -5   2  12       75.43       71.32      2.99 o
  -4   2  12        0.66        0.50      0.82 o
  -3   2  12        9.41       12.89      1.38 o
  -2   2  12        0.72        0.63      0.89 o
  -1   2  12       26.76       26.46      1.98 o
   0   2  12       51.12       51.41      2.76 o
   1   2  12       10.61        8.92      2.19 o
 -13   3  12        2.28        0.74      1.09 o
 -12   3  12        8.27        9.04      1.14 o
 -11   3  12       25.46       30.82      1.94 o
 -10   3  12        0.64        0.58      0.73 o
  -9   3  12        0.45       -0.11      0.68 o
  -8   3  12       12.23       10.64      1.04 o
  -7   3  12       19.87       24.81      1.41 o
  -6   3  12        1.35        1.78      0.94 o
  -5   3  12        2.06        1.41      1.00 o
  -4   3  12      104.87      111.47      4.04 o
  -3   3  12        2.93        1.02      1.00 o
  -2   3  12       18.52       17.44      2.27 o
  -1   3  12       25.70       23.86      2.05 o
   0   3  12        2.61        3.91      1.41 o
 -13   4  12        3.75        5.64      1.33 o
 -12   4  12        7.32        7.54      1.06 o
 -11   4  12       14.19       16.58      1.44 o
 -10   4  12       13.95       14.27      1.23 o
  -9   4  12       46.11       51.00      2.01 o
  -8   4  12       28.63       26.66      1.83 o
  -7   4  12       22.94       18.06      1.60 o
  -6   4  12       53.62       49.45      2.55 o
  -5   4  12       86.13       86.32      3.48 o
  -4   4  12        0.02       -0.28      0.94 o
  -3   4  12       68.55       66.95      3.04 o
  -2   4  12        1.51        0.55      1.11 o
  -1   4  12       58.23       63.07      3.21 o
 -13   5  12        4.26        5.86      1.35 o
 -12   5  12        7.18       12.21      1.24 o
 -11   5  12       67.00       68.34      2.46 o
 -10   5  12        0.14        0.49      0.71 o
  -9   5  12       39.57       37.64      4.15 o
  -8   5  12        0.86        0.70      1.17 o
  -7   5  12       22.44       31.88      2.10 o
  -6   5  12        1.57        2.11      1.11 o
  -5   5  12       40.94       43.83      2.74 o
  -4   5  12        1.55        0.63      1.00 o
  -3   5  12       29.46       26.03      2.58 o
  -2   5  12        1.15       -0.20      1.05 o
 -13   6  12        0.62       -0.24      1.09 o
 -12   6  12        1.80       -0.51      0.76 o
 -11   6  12        1.10        0.66      0.76 o
 -10   6  12        7.97        6.69      1.31 o
  -9   6  12       12.72       16.05      3.68 o
  -8   6  12        0.00        1.47      1.88 o
  -7   6  12      126.07      113.31      5.95 o
  -6   6  12       21.65       28.85      2.10 o
  -5   6  12        5.66        3.52      1.22 o
  -4   6  12        0.09       -0.07      1.25 o
  -3   6  12       10.19        9.18      1.88 o
 -13   7  12        0.88        0.78      1.72 o
 -12   7  12        2.45        2.15      1.20 o
 -11   7  12        1.09       -0.92      1.10 o
 -10   7  12        1.95        2.82      1.72 o
  -9   7  12        1.80        2.34      1.16 o
  -8   7  12        7.34        7.91      1.44 o
  -7   7  12        0.28        1.92      1.16 o
  -6   7  12        0.11        0.29      1.01 o
  -5   7  12       24.89       29.19      2.20 o
  -4   7  12       15.76       15.27      1.82 o
 -12   8  12       13.17       18.00      2.82 o
 -11   8  12        0.37       -0.63      1.57 o
 -10   8  12        3.36        1.57      1.57 o
  -9   8  12       12.44       10.37      2.43 o
  -8   8  12       38.04       36.47      2.43 o
  -7   8  12        0.04        0.96      1.17 o
  -6   8  12       27.93       25.87      2.14 o
  -5   8  12        4.76        5.16      2.03 o
 -11   9  12        0.25        2.03      1.72 o
 -10   9  12        3.80        4.85      1.44 o
  -9   9  12        0.07       -0.51      1.16 o
  -8   9  12        7.38        8.02      2.74 o
  -7   9  12        1.54        4.07      2.03 o
  -2 -10  13        0.05       -0.82      0.82 o
  -1 -10  13        9.13        7.91      2.58 o
  -5  -9  13       26.74       28.02      2.74 o
  -4  -9  13        2.30        1.55      0.90 o
  -3  -9  13        0.02       -0.40      0.75 o
  -2  -9  13        3.37        5.11      1.41 o
  -1  -9  13        7.63       10.19      1.20 o
   0  -9  13        4.68        4.51      1.64 o
   1  -9  13        0.01        0.89      0.82 o
  -6  -8  13        0.23       -0.38      0.86 o
  -5  -8  13        2.34        0.19      1.64 o
  -4  -8  13        0.02       -0.46      0.66 o
  -3  -8  13       38.53       46.70      2.18 o
  -2  -8  13        4.24        1.70      0.86 o
  -1  -8  13        4.79        5.73      1.17 o
   0  -8  13        0.07       -0.71      0.71 o
   1  -8  13        8.30        8.87      1.16 o
   2  -8  13        1.39        2.04      0.94 o
  -7  -7  13       61.88       66.38      2.49 o
  -6  -7  13        0.30        1.02      0.68 o
  -5  -7  13        6.21        6.29      0.92 o
  -4  -7  13        0.01       -0.02      0.78 o
  -3  -7  13       42.86       44.65      2.11 o
  -2  -7  13        5.06        5.43      0.98 o
  -1  -7  13       26.01       28.79      1.47 o
   0  -7  13        0.13       -0.62      0.62 o
   1  -7  13        2.89        2.95      0.85 o
   2  -7  13        0.71       -0.27      0.85 o
  -8  -6  13        0.04       -0.41      0.69 o
  -7  -6  13       53.06       45.69      1.61 o
  -6  -6  13        0.76        0.86      0.59 o
  -5  -6  13       35.96       39.92      1.79 o
  -4  -6  13        0.57        0.73      0.64 o
  -3  -6  13        0.37        1.07      0.71 o
  -2  -6  13        1.84        1.73      0.65 o
  -1  -6  13       18.88       18.40      1.18 o
   0  -6  13       20.98       21.29      1.24 o
   1  -6  13        6.22        6.82      1.21 o
   2  -6  13        8.14        8.00      1.30 o
  -9  -5  13       24.61       20.57      1.61 o
  -8  -5  13       12.29       14.49      1.37 o
  -7  -5  13       64.14       60.02      1.73 o
  -6  -5  13        1.66        0.71      0.54 o
  -5  -5  13       18.46       19.82      1.01 o
  -4  -5  13       47.43       48.04      2.58 o
  -3  -5  13      102.15      104.30      3.23 o
  -2  -5  13       49.98       46.01      1.69 o
  -1  -5  13        8.57        9.80      1.90 o
   0  -5  13        0.11        0.24      0.82 o
   1  -5  13       55.73       59.84      2.66 o
   2  -5  13        2.32        1.41      1.04 o
 -10  -4  13        1.08       -0.44      1.05 o
  -9  -4  13        2.65        3.17      1.01 o
  -8  -4  13       30.19       30.40      3.55 o
  -7  -4  13       26.71       31.56      2.39 o
  -6  -4  13       29.68       24.96      0.94 o
  -5  -4  13        0.25        0.28      0.42 o
  -4  -4  13        0.99        0.84      0.43 o
  -3  -4  13        1.06        0.89      0.58 o
  -2  -4  13        2.01        1.14      0.68 o
  -1  -4  13        0.53        1.37      0.81 o
   0  -4  13        5.62        6.15      1.04 o
   1  -4  13        9.84        8.66      2.50 o
   2  -4  13       13.65       13.10      1.45 o
 -11  -3  13        0.30       -1.41      1.41 o
 -10  -3  13        1.79        0.88      0.99 o
  -9  -3  13       38.23       39.01      2.00 o
  -8  -3  13       13.03       11.49      1.21 o
  -7  -3  13        0.34        1.10      0.77 o
  -6  -3  13        8.13        9.21      0.61 o
  -5  -3  13       66.91       74.61      1.84 o
  -4  -3  13       71.78       81.23      2.02 o
  -3  -3  13       23.31       22.32      2.01 o
  -2  -3  13        1.06        0.66      0.66 o
  -1  -3  13        4.84        4.64      0.92 o
   0  -3  13        0.07        0.59      0.78 o
   1  -3  13       17.36       13.40      1.39 o
   2  -3  13        0.28       -0.16      1.10 o
 -11  -2  13        9.01        7.39      1.44 o
 -10  -2  13       11.30       12.65      1.32 o
  -9  -2  13        1.33        2.51      0.93 o
  -8  -2  13        8.08        9.13      1.43 o
  -7  -2  13        5.15        5.45      0.81 o
  -6  -2  13        0.01       -0.27      0.61 o
  -5  -2  13       41.16       44.92      1.45 o
  -4  -2  13        6.99        7.09      0.72 o
  -3  -2  13        4.16        4.52      0.63 o
  -2  -2  13        3.60        3.15      1.11 o
  -1  -2  13        0.70        0.57      0.68 o
   0  -2  13        2.54        1.89      0.82 o
   1  -2  13       68.88       83.20      3.15 o
   2  -2  13        5.09        4.54      1.25 o
 -12  -1  13        7.89       11.11      2.35 o
 -11  -1  13        0.74        1.43      1.05 o
 -10  -1  13        3.29        4.36      1.06 o
  -9  -1  13        0.45       -0.62      0.73 o
  -8  -1  13       35.68       37.63      1.58 o
  -7  -1  13        0.17       -0.57      0.57 o
  -6  -1  13      143.43      162.02      5.09 o
  -5  -1  13       10.94        8.04      0.93 o
  -4  -1  13        4.54        3.80      1.05 o
  -3  -1  13        5.65        3.11      1.05 o
  -2  -1  13        8.71       10.52      1.38 o
  -1  -1  13        4.56        4.67      1.16 o
   0  -1  13       19.50       16.75      2.50 o
   1  -1  13       14.76        9.70      2.35 o
 -12   0  13       40.36       38.34      3.60 o
 -11   0  13        2.74        4.88      2.03 o
 -10   0  13       25.76       27.73      1.65 o
  -9   0  13        2.41        1.34      0.71 o
  -8   0  13        2.00        2.24      0.90 o
  -7   0  13        6.16        7.74      1.01 o
  -6   0  13       27.10       27.01      1.82 o
  -5   0  13        8.69        8.12      1.16 o
  -4   0  13      171.93      171.83      5.37 o
  -3   0  13       64.40       65.91      3.68 o
  -2   0  13       60.08       61.89      2.87 o
  -1   0  13       11.06        9.34      1.43 o
   0   0  13       32.28       36.11      2.38 o
 -12   1  13        1.59        4.12      1.27 o
 -11   1  13        2.40        2.29      1.05 o
 -10   1  13        8.72        5.94      0.89 o
  -9   1  13       18.69       17.17      1.35 o
  -8   1  13       17.40       16.05      1.26 o
  -7   1  13       12.49       14.52      1.54 o
  -6   1  13       59.08       58.56      2.71 o
  -5   1  13        0.79        0.72      0.94 o
  -4   1  13       11.81        8.08      1.27 o
  -3   1  13        6.04        5.86      1.27 o
  -2   1  13        0.97        0.82      1.10 o
  -1   1  13        4.49        4.82      1.27 o
   0   1  13       60.83       60.91      3.14 o
 -13   2  13       22.72       20.50      2.82 o
 -12   2  13        0.23       -0.38      1.05 o
 -11   2  13        2.30        2.50      0.78 o
 -10   2  13        1.54        0.46      0.80 o
  -9   2  13        2.73        2.75      0.84 o
  -8   2  13        6.60        5.37      0.93 o
  -7   2  13        5.85        4.69      1.16 o
  -6   2  13        1.64        0.24      0.94 o
  -5   2  13        2.48        3.44      1.11 o
  -4   2  13      100.66      100.74      4.62 o
  -3   2  13        7.22        5.79      1.27 o
  -2   2  13       11.18       13.86      1.60 o
  -1   2  13        5.21        4.81      1.31 o
   0   2  13       28.07       30.52      3.13 o
 -13   3  13        0.00       -1.57      1.57 o
 -12   3  13        0.54        1.10      1.13 o
 -11   3  13        0.05        1.29      0.86 o
 -10   3  13        0.41        0.29      0.73 o
  -9   3  13       32.33       36.34      2.76 o
  -8   3  13        0.02       -0.04      0.86 o
  -7   3  13        2.98        1.10      2.66 o
  -6   3  13       23.41       24.14      2.97 o
  -5   3  13        8.20        7.97      1.33 o
  -4   3  13        1.83        2.03      1.11 o
  -3   3  13        0.03        0.19      0.94 o
  -2   3  13       47.49       54.26      2.92 o
  -1   3  13       19.26       19.72      2.66 o
 -12   4  13        1.79        1.26      1.16 o
 -11   4  13       39.92       43.13      3.56 o
 -10   4  13        3.73        2.08      0.84 o
  -9   4  13        0.18        0.00      0.98 o
  -8   4  13       19.30       21.75      2.66 o
  -7   4  13        6.10        8.75      1.38 o
  -6   4  13       51.08       60.24      4.93 o
  -5   4  13       48.19       54.70      2.82 o
  -4   4  13        0.29        0.19      1.05 o
  -3   4  13        1.60        1.74      1.33 o
  -2   4  13       16.82       18.01      1.93 o
 -12   5  13       11.65        7.70      1.49 o
 -11   5  13        3.41        3.15      0.91 o
 -10   5  13        0.17       -0.86      0.86 o
  -9   5  13        1.24        0.63      1.57 o
  -8   5  13       64.71       65.42      3.09 o
  -7   5  13       51.08       54.47      3.52 o
  -6   5  13        6.41        7.67      1.44 o
  -5   5  13        1.25        1.24      1.05 o
  -4   5  13       41.88       52.69      3.36 o
  -3   5  13        8.68        5.42      1.43 o
 -11   6  13       10.08        9.67      1.60 o
 -10   6  13        7.29        8.45      2.19 o
  -9   6  13        0.70        0.78      1.41 o
  -8   6  13        0.75        1.88      1.11 o
  -7   6  13       21.40       23.11      1.99 o
  -6   6  13       12.84       15.81      1.77 o
  -5   6  13        9.46        9.50      1.55 o
 -11   7  13        1.02        1.57      1.72 o
 -10   7  13        0.25       -1.57      1.57 o
  -9   7  13        5.85        6.58      1.44 o
  -8   7  13        0.14        1.06      1.16 o
  -7   7  13        4.53        3.76      1.33 o
  -6   7  13        2.19        4.07      2.03 o
  -9   8  13       19.34       20.50      2.97 o
  -8   8  13       22.24       21.28      2.97 o
  -7   8  13        4.22        4.70      2.19 o
  -5  -8  14        0.18       -0.11      0.75 o
  -4  -8  14        2.47        3.62      0.98 o
  -3  -8  14        0.52       -0.16      0.75 o
  -2  -8  14       16.97       20.83      2.03 o
  -1  -8  14        3.53        3.88      0.98 o
  -6  -7  14        1.79        0.98      0.75 o
  -5  -7  14        0.04        0.28      0.66 o
  -4  -7  14       12.40       13.49      1.24 o
  -3  -7  14        5.04        4.89      1.01 o
  -2  -7  14       39.90       49.97      2.25 o
  -1  -7  14       40.73       46.14      1.90 o
   0  -7  14        0.21       -0.44      1.17 o
  -7  -6  14       16.20       14.50      1.10 o
  -6  -6  14        1.13        0.31      0.94 o
  -5  -6  14       11.40        9.34      1.04 o
  -4  -6  14        0.48        0.57      1.02 o
  -3  -6  14       61.22       62.95      2.44 o
  -2  -6  14        3.50        3.40      1.02 o
  -1  -6  14        0.07        0.26      0.92 o
   0  -6  14       26.80       27.86      3.05 o
  -8  -5  14        0.18        1.49      1.12 o
  -7  -5  14       17.81       18.54      0.89 o
  -6  -5  14        8.13       10.51      1.50 o
  -5  -5  14        7.13        7.93      0.92 o
  -4  -5  14       31.82       29.54      1.58 o
  -3  -5  14       40.04       47.83      3.05 o
  -2  -5  14        1.30        1.43      0.86 o
  -1  -5  14       24.31       24.89      3.52 o
   0  -5  14        6.92        6.87      1.18 o
   1  -5  14        1.14       -0.31      1.10 o
  -9  -4  14       13.57       16.28      1.66 o
  -8  -4  14       11.79       12.67      1.34 o
  -7  -4  14        0.09       -0.62      0.62 o
  -6  -4  14        0.07       -0.44      0.44 o
  -5  -4  14       13.77       15.77      1.58 o
  -4  -4  14       23.50       23.94      1.72 o
  -3  -4  14        1.09        1.22      0.78 o
  -2  -4  14        8.51        9.62      1.13 o
  -1  -4  14       34.30       34.81      2.74 o
   0  -4  14       25.33       29.24      1.82 o
   1  -4  14        0.28        0.78      1.10 o
 -10  -3  14        3.43        7.51      2.03 o
  -9  -3  14       25.84       28.23      1.78 o
  -8  -3  14       15.48       17.77      1.39 o
  -7  -3  14        2.20        1.19      0.77 o
  -6  -3  14       15.25       17.93      1.31 o
  -5  -3  14       26.13       28.12      1.20 o
  -4  -3  14       10.90       12.61      1.10 o
  -3  -3  14       21.58       23.53      1.42 o
  -2  -3  14       28.83       26.10      1.56 o
  -1  -3  14        8.05        4.07      0.95 o
   0  -3  14        1.40       -0.06      0.82 o
 -10  -2  14       22.02       27.07      2.05 o
  -9  -2  14        0.61        1.59      0.91 o
  -8  -2  14       55.98       63.14      2.16 o
  -7  -2  14        1.24        1.65      0.70 o
  -6  -2  14       83.26       79.70      6.18 o
  -5  -2  14       62.97       68.85      3.21 o
  -4  -2  14        4.98        5.40      1.64 o
  -3  -2  14        3.86        3.56      0.65 o
  -2  -2  14       24.16       24.02      1.47 o
  -1  -2  14        2.42        1.85      0.82 o
   0  -2  14       15.52       13.62      1.35 o
 -11  -1  14       22.92       26.61      2.97 o
 -10  -1  14       12.77       16.51      1.66 o
  -9  -1  14        4.12        3.00      0.82 o
  -8  -1  14        2.66        3.43      0.99 o
  -7  -1  14        0.04        1.26      0.78 o
  -6  -1  14        2.57        3.23      1.16 o
  -5  -1  14       76.66       84.51      4.85 o
  -4  -1  14       70.34       76.55      3.21 o
  -3  -1  14       79.89       93.13      3.65 o
  -2  -1  14        0.07       -1.14      2.03 o
  -1  -1  14        0.70        3.29      1.88 o
 -11   0  14        0.76        0.31      1.41 o
 -10   0  14       63.52       75.80      3.59 o
  -9   0  14       24.64       23.51      1.58 o
  -8   0  14       14.89       15.00      1.38 o
  -7   0  14       28.11       28.50      1.98 o
  -6   0  14        0.46        0.47      1.41 o
  -5   0  14        1.71       -0.47      0.94 o
  -4   0  14       12.34        9.59      2.19 o
  -3   0  14       56.77       62.91      3.04 o
  -2   0  14        0.39        0.19      0.94 o
  -1   0  14       17.42       21.29      1.93 o
 -12   1  14       10.87       10.02      2.35 o
 -11   1  14        9.71       13.50      1.80 o
 -10   1  14        0.40        1.16      0.94 o
  -9   1  14        0.06       -0.74      0.74 o
  -8   1  14       16.37       12.82      1.49 o
  -7   1  14        2.11        0.55      1.57 o
  -6   1  14       46.31       48.05      3.76 o
  -5   1  14       14.76       14.11      1.60 o
  -4   1  14       94.14      103.46      3.99 o
  -3   1  14        1.53        2.43      1.11 o
  -2   1  14        1.02       -0.12      1.05 o
  -1   1  14        3.25        3.29      1.72 o
 -11   2  14        1.68        1.90      1.72 o
 -10   2  14        2.40        1.67      1.16 o
  -9   2  14        1.42        1.68      0.85 o
  -8   2  14        0.84       -0.75      1.17 o
  -7   2  14        0.34       -0.94      1.25 o
  -6   2  14        5.07        5.47      1.27 o
  -5   2  14        2.72        4.03      1.27 o
  -4   2  14       15.80       11.90      1.55 o
  -3   2  14        8.40        6.66      2.03 o
  -2   2  14       20.93       24.47      3.83 o
 -11   3  14       18.28       20.92      1.92 o
 -10   3  14        9.67        7.32      1.49 o
  -9   3  14       17.58       16.98      1.69 o
  -8   3  14        0.14        1.57      1.57 o
  -7   3  14        0.00        1.10      1.41 o
  -6   3  14       42.81       48.62      2.71 o
  -5   3  14        4.36        5.01      1.33 o
  -4   3  14        1.28       -0.31      1.00 o
  -3   3  14        6.37        4.93      1.33 o
 -11   4  14       12.32        8.76      2.35 o
 -10   4  14        2.62       -0.13      1.09 o
  -9   4  14        0.17       -0.94      1.41 o
  -8   4  14       11.88       13.77      2.35 o
  -7   4  14        0.45        1.02      1.11 o
  -6   4  14        9.90        8.73      1.88 o
  -5   4  14        1.40        0.76      1.05 o
  -4   4  14        4.79        4.10      1.27 o
 -10   5  14        0.37       -0.31      1.57 o
  -9   5  14        0.22       -1.25      1.41 o
  -8   5  14        1.40        2.82      1.88 o
  -7   5  14        0.02       -0.98      0.98 o
  -6   5  14        0.11       -0.43      1.05 o
  -5   5  14        0.12        0.94      1.72 o
  -8   6  14       10.24        7.67      2.19 o
  -7   6  14        6.89        7.51      2.19 o
  -6   6  14        2.68        3.76      2.03 o
  -6  -6  15       25.87       30.75      1.59 o
  -5  -6  15        0.03       -0.66      0.66 o
  -4  -6  15       81.22       94.67      5.87 o
  -3  -6  15       31.33       34.74      2.35 o
  -2  -6  15        0.36       -0.47      0.94 o
  -7  -5  15        3.91        4.70      1.72 o
  -6  -5  15        3.93        3.45      0.71 o
  -5  -5  15       24.66       27.86      1.80 o
  -4  -5  15        0.34        0.31      0.94 o
  -3  -5  15       19.22       22.85      1.88 o
  -2  -5  15       11.16       10.64      1.57 o
  -8  -4  15        0.40        0.10      0.84 o
  -7  -4  15        0.09        0.02      0.72 o
  -6  -4  15       12.26       12.06      1.54 o
  -5  -4  15       45.55       50.24      2.35 o
  -4  -4  15        6.74        4.07      0.94 o
  -3  -4  15        0.87        1.57      0.94 o
  -2  -4  15        1.54        1.88      1.88 o
  -1  -4  15        0.43       -0.78      0.94 o
  -9  -3  15        0.57       -0.34      0.91 o
  -8  -3  15        0.00       -0.74      0.74 o
  -7  -3  15       34.56       31.11      2.14 o
  -6  -3  15        5.86        8.09      1.43 o
  -5  -3  15       18.62       21.44      2.50 o
  -4  -3  15        2.41        2.82      0.78 o
  -3  -3  15       39.08       44.07      5.40 o
  -2  -3  15        6.99        6.50      1.07 o
  -9  -2  15        0.34        2.26      1.13 o
  -8  -2  15        4.59        3.58      1.08 o
  -7  -2  15        4.18        6.41      1.27 o
  -6  -2  15       15.13       14.95      1.54 o
  -5  -2  15        2.38        3.44      1.72 o
  -4  -2  15        0.41        2.35      1.41 o
  -3  -2  15        3.56        4.54      1.88 o
  -2  -2  15        0.34       -0.63      1.57 o
  -9  -1  15        4.77        5.41      2.03 o
  -8  -1  15       10.43       10.14      1.24 o
  -7  -1  15        3.93        3.86      1.16 o
  -6  -1  15        3.06        5.79      1.88 o
  -5  -1  15        1.58        3.44      1.72 o
  -4  -1  15        0.04       -0.13      1.05 o
  -3  -1  15       28.32       23.13      1.93 o
  -2  -1  15        0.36       -0.94      1.41 o
  -9   0  15       18.30       16.96      1.80 o
  -8   0  15       11.82       14.68      1.72 o
  -7   0  15        2.62        1.87      1.09 o
  -6   0  15        5.64        2.50      1.72 o
  -5   0  15        1.98        1.41      1.72 o
  -4   0  15       10.59       10.73      3.36 o
  -3   0  15        8.73        7.50      1.72 o
  -9   1  15        0.18        0.59      1.09 o
  -8   1  15        5.69        2.86      1.49 o
  -7   1  15        0.63       -0.94      1.41 o
  -6   1  15        2.44        2.19      1.72 o
  -5   1  15        0.02        0.96      1.05 o
  -4   1  15        3.57        1.72      1.11 o
  -3   1  15        4.40        4.62      2.03 o
  -9   2  15        3.60        1.93      1.20 o
  -8   2  15        2.84        2.97      1.72 o
  -7   2  15        4.65        8.14      2.03 o
  -6   2  15        8.43        7.68      1.44 o
  -5   2  15        1.48        0.78      1.11 o
  -4   2  15        0.01        0.31      1.64 o
  -9   3  15        6.33        5.63      2.19 o
  -8   3  15       81.93       86.23      5.32 o
  -7   3  15       11.03       12.36      2.35 o
  -6   3  15        0.08       -1.00      1.00 o
  -5   3  15        1.71        2.97      1.57 o
  -7   4  15        3.79        4.54      1.88 o
  -6   4  15        1.96        1.88      1.88 o
  -7  -2  16        0.95        2.49      1.20 o
  -6  -2  16        1.18        0.31      1.72 o
  -8  -1  16        0.05        3.91      2.03 o
  -7  -1  16        3.40        3.13      1.88 o
  -6  -1  16        2.98        3.91      1.88 o
  -5  -1  16       93.32      105.48      5.95 o
  -7   0  16        2.59        1.88      1.88 o
  -6   0  16        7.28       10.02      2.19 o
 
